# Supplementary material for: Development of Multitaxon Indices of Biotic Integrity for Aquatic Ecosystem Health Assessment in Dongjiang Lake
Source: Biology (Basel). 2026 May 11;15(10):765. doi: 10.3390/biology15100765 (PMC13203498; doi:10.3390/biology15100765)
Supplement: Supplementary file 1 [file biology-15-00765-s001.zip › Supplementary/File S7/macroinvertebrates_2021_05.xlsx]

## Sheet: Sheet1
Serial_number	Indicator	Reference_Sample2	Reference_Sample5	Reference_Sample6	Reference_Sample11	Reference_Sample16	Reference_Sample19	Impaired_Sample1	Impaired_Sample3	Impaired_Sample4	Impaired_Sample7	Impaired_Sample8	Impaired_Sample9	Impaired_Sample10	Impaired_Sample12	Impaired_Sample13	Impaired_Sample14	Impaired_Sample15	Impaired_Sample17	Impaired_Sample18	Impaired_Sample20
M1	Number of taxa	14	15	10	10	11	9	3	7	8	9	4	16	5	11	6	5	11	6	6	8
M4	Number of Chironomidae taxa	6	2	3	3	3	2	1	4	3	1	0	6	0	2	2	2	3	1	2	2
M13	Number of Ephemeroptera individuals	7	38	12	18	12	13	0	7	3	3	4	12	10	0	6	0	8	0	7	12
M16	% Dominant taxon	0.181818	0.147368	0.1875	0.142857	0.2	0.2	0.5	0.186047	0.25	0.230769	0.357143	0.14	0.470588	0.156863	0.210526	0.269231	0.150943	0.296296	0.413793	0.27451
M31	Number of facultative taxa	9	4	4	5	5	6	1	4	5	3	2	9	1	6	4	1	6	2	2	4
M38	BMWP index	44	85	37	51	43	57	10	25	42	42	25	66	45	45	26	17	47	32	31	53
M46	Number of Scraper taxa	1	3	2	3	2	3	0	0	1	2	1	2	0	3	1	2	3	2	1	1
