# Supplementary material for: Development of Multitaxon Indices of Biotic Integrity for Aquatic Ecosystem Health Assessment in Dongjiang Lake
Source: Biology (Basel). 2026 May 11;15(10):765. doi: 10.3390/biology15100765 (PMC13203498; doi:10.3390/biology15100765)
Supplement: Supplementary file 1 [file biology-15-00765-s001.zip › Supplementary/File S7/macroinvertebrates_2021_09.xlsx]

## Sheet: Sheet1
Serial_number	Indicator	Reference_Sample2	Reference_Sample5	Reference_Sample6	Reference_Sample11	Reference_Sample16	Reference_Sample19	Impaired_Sample1	Impaired_Sample3	Impaired_Sample4	Impaired_Sample7	Impaired_Sample8	Impaired_Sample9	Impaired_Sample10	Impaired_Sample12	Impaired_Sample13	Impaired_Sample14	Impaired_Sample15	Impaired_Sample17	Impaired_Sample18	Impaired_Sample20
M15	Number of Diptera individuals	37	22	15	21	31	13	11	28	23	12	0	143	3	19	12	19	17	19	4	7
M19	% Diptera	0.560606	0.103774	0.365854	0.6	0.402597	0.5	0.323529	0.608696	0.46	0.126316	0	0.603376	0.0967742	0.339286	0.324324	0.404255	0.34	0.452381	0.129032	0.148936
M23	% Non-insect	0.151515	0.0566038	0.0243902	0.0285714	0.506494	0.230769	0.205882	0	0.22	0.631579	0.923077	0.07173	0.225806	0.428571	0.243243	0.425532	0.34	0.285714	0.0645161	0.638298
M36	% Tolerant taxa	0.272727	0.0707547	0.121951	0.428571	0.441558	0.230769	0.117647	0.173913	0.24	0.0526316	0.115385	0.122363	0.322581	0.142857	0.0810811	0.617021	0.16	0.119048	0	0.404255
