# Supplementary material for: Development of Multitaxon Indices of Biotic Integrity for Aquatic Ecosystem Health Assessment in Dongjiang Lake
Source: Biology (Basel). 2026 May 11;15(10):765. doi: 10.3390/biology15100765 (PMC13203498; doi:10.3390/biology15100765)
Supplement: Supplementary file 1 [file biology-15-00765-s001.zip › Supplementary/File S7/macroinvertebrates_2022_05.xlsx]

## Sheet: Sheet1
Serial_number	Indicator	Reference_Sample2	Reference_Sample5	Reference_Sample6	Reference_Sample11	Reference_Sample16	Reference_Sample19	Impaired_Sample1	Impaired_Sample3	Impaired_Sample4	Impaired_Sample7	Impaired_Sample8	Impaired_Sample9	Impaired_Sample10	Impaired_Sample12	Impaired_Sample13	Impaired_Sample14	Impaired_Sample15	Impaired_Sample17	Impaired_Sample18	Impaired_Sample20
M1	Number of taxa	6	12	12	13	8	7	7	9	2	9	7	9	11	5	15	5	10	7	6	3
M3	Number of EPT taxa	2	5	4	3	2	3	2	1	0	2	3	2	5	2	4	1	2	2	1	1
M27	Simpson index	0.825397	0.893884	0.897443	0.909091	0.848795	0.82283	0.819592	0.865185	0.444444	0.83179	0.78	0.8728	0.897321	0.760417	0.918919	0.760417	0.871901	0.822531	0.801038	0.568047
M28	Pielou index	0.985255	0.937954	0.947408	0.960958	0.947964	0.930389	0.923635	0.936928	0.918296	0.877179	0.875868	0.958094	0.971259	0.921793	0.953103	0.921793	0.937556	0.925032	0.930864	0.829244
M29	Number of intolerant taxa	2	4	4	4	3	4	2	3	0	5	3	2	6	2	5	3	4	3	2	1
M48	Number of Gatherer taxa	2	3	3	5	2	3	1	4	2	1	3	1	1	0	2	0	5	2	2	1
