# Supplementary material for: Development of Multitaxon Indices of Biotic Integrity for Aquatic Ecosystem Health Assessment in Dongjiang Lake
Source: Biology (Basel). 2026 May 11;15(10):765. doi: 10.3390/biology15100765 (PMC13203498; doi:10.3390/biology15100765)
Supplement: Supplementary file 1 [file biology-15-00765-s001.zip › Supplementary/File S7/macroinvertebrates_2022_09.xlsx]

## Sheet: Sheet1
Serial_number	Indicator	Reference_Sample2	Reference_Sample5	Reference_Sample6	Reference_Sample11	Reference_Sample16	Reference_Sample19	Impaired_Sample1	Impaired_Sample3	Impaired_Sample4	Impaired_Sample7	Impaired_Sample8	Impaired_Sample9	Impaired_Sample10	Impaired_Sample12	Impaired_Sample13	Impaired_Sample14	Impaired_Sample15	Impaired_Sample17	Impaired_Sample18	Impaired_Sample20
M2	Number of aquatic insect taxa	5	9	14	13	9	8	2	4	0	14	7	7	10	3	14	5	9	6	7	3
M4	Number of Chironomidae taxa	3	3	6	7	4	3	0	1	0	1	2	2	3	1	4	1	3	2	2	1
M16	% Dominant taxon	0.271429	0.232558	0.117264	0.2	0.2	0.492537	0.424242	0.186275	0.6	0.285714	0.242424	0.298507	0.317881	0.441176	0.146269	0.310345	0.195652	0.558442	0.214286	0.409091
M48	Number of Gatherer taxa	5	3	4	6	2	4	1	5	3	2	5	1	2	0	3	1	5	3	3	1
