# Supplementary material for: Development of Multitaxon Indices of Biotic Integrity for Aquatic Ecosystem Health Assessment in Dongjiang Lake
Source: Biology (Basel). 2026 May 11;15(10):765. doi: 10.3390/biology15100765 (PMC13203498; doi:10.3390/biology15100765)
Supplement: Supplementary file 1 [file biology-15-00765-s001.zip › Supplementary/File S7/macroinvertebrates_2023_05.xlsx]

## Sheet: Sheet1
Serial_number	Indicator	Reference_Sample2	Reference_Sample5	Reference_Sample6	Reference_Sample11	Reference_Sample16	Reference_Sample19	Impaired_Sample1	Impaired_Sample3	Impaired_Sample4	Impaired_Sample7	Impaired_Sample8	Impaired_Sample9	Impaired_Sample10	Impaired_Sample12	Impaired_Sample13	Impaired_Sample14	Impaired_Sample15	Impaired_Sample17	Impaired_Sample18	Impaired_Sample20
M1	Number of taxa	12	7	9	11	5	9	11	11	3	7	5	10	5	7	7	8	6	3	4	3
M2	Number of aquatic insect taxa	6	7	6	7	2	6	5	7	3	3	5	8	1	2	5	6	3	3	2	2
M16	% Dominant taxon	0.170213	0.210526	0.222222	0.16	0.5	0.186047	0.2	0.190476	0.466667	0.228571	0.291667	0.2	0.296296	0.222222	0.242424	0.205128	0.195122	0.571429	0.368421	0.583333
M38	BMWP index	26	2	42	35	33	42	44	38	25	31	22	44	24	8	24	27	31	17	11	14
M39	HBI index	8.04255	7.88947	6.24722	7.492	5.9	6.45349	5.9175	6.93095	3.13333	6.92857	6.22917	5.7625	6.17037	9.32778	7.71212	6.54359	5.65854	4.54286	6.12632	7.55
