# Supplementary material for: Development of Multitaxon Indices of Biotic Integrity for Aquatic Ecosystem Health Assessment in Dongjiang Lake
Source: Biology (Basel). 2026 May 11;15(10):765. doi: 10.3390/biology15100765 (PMC13203498; doi:10.3390/biology15100765)
Supplement: Supplementary file 1 [file biology-15-00765-s001.zip › Supplementary/File S7/macroinvertebrates_2023_09.xlsx]

## Sheet: Sheet1
Serial_number	Indicator	Reference_Sample2	Reference_Sample5	Reference_Sample6	Reference_Sample11	Reference_Sample16	Reference_Sample19	Impaired_Sample1	Impaired_Sample3	Impaired_Sample4	Impaired_Sample7	Impaired_Sample8	Impaired_Sample9	Impaired_Sample10	Impaired_Sample12	Impaired_Sample13	Impaired_Sample14	Impaired_Sample15	Impaired_Sample17	Impaired_Sample18	Impaired_Sample20
M1	Number of taxa	11	11	14	12	9	12	12	13	7	7	9	9	11	9	9	7	9	6	5	3
M2	Number of aquatic insect taxa	5	10	10	4	7	10	7	9	4	2	7	7	5	4	5	4	5	4	3	2
M29	Number of intolerant taxa	1	3	5	2	1	3	3	2	1	0	3	1	2	1	0	0	1	2	0	1
M38	BMWP index	26	41	73	47	63	52	39	48	26	15	44	36	43	15	28	10	27	25	11	14
M46	Number of Scraper taxa	3	2	3	6	2	1	5	1	2	0	1	1	4	4	2	0	2	2	1	1
