# Supplementary material for: Development of Multitaxon Indices of Biotic Integrity for Aquatic Ecosystem Health Assessment in Dongjiang Lake
Source: Biology (Basel). 2026 May 11;15(10):765. doi: 10.3390/biology15100765 (PMC13203498; doi:10.3390/biology15100765)
Supplement: Supplementary file 1 [file biology-15-00765-s001.zip › Supplementary/File S7/phytoplankton_2021_05.xlsx]

## Sheet: Sheet1
Serial_number	Indicator	Reference_Sample2	Reference_Sample5	Reference_Sample6	Reference_Sample11	Reference_Sample16	Reference_Sample19	Impaired_Sample1	Impaired_Sample3	Impaired_Sample4	Impaired_Sample7	Impaired_Sample8	Impaired_Sample9	Impaired_Sample10	Impaired_Sample12	Impaired_Sample13	Impaired_Sample14	Impaired_Sample15	Impaired_Sample17	Impaired_Sample18	Impaired_Sample20
P2	Bacillariophyta taxas	4	6	4	7	5	4	6	6	6	7	6	5	8	4	8	4	7	8	4	5
P4	Chlorophyta taxas	10	6	9	11	9	7	8	6	7	7	8	7	6	6	7	5	8	8	8	5
P14	Top 3 dominant biomass	0.638	0.542	0.541	0.56	0.7065	0.487	0.7475	0.866	0.639	0.6168	0.7	0.600938	0.769	0.498236	0.828	0.5535	0.531	0.414	0.704688	0.62
P15	Bacillariophyta taxa %	0.181818	0.315789	0.190476	0.25	0.217391	0.210526	0.24	0.285714	0.25	0.291667	0.230769	0.2	0.380952	0.210526	0.347826	0.222222	0.291667	0.285714	0.222222	0.263158
P17	Chlorophyta taxa %	0.454545	0.315789	0.428571	0.392857	0.391304	0.368421	0.32	0.285714	0.291667	0.291667	0.307692	0.28	0.285714	0.315789	0.304348	0.277778	0.333333	0.285714	0.444444	0.263158
