# Supplementary material for: Development of Multitaxon Indices of Biotic Integrity for Aquatic Ecosystem Health Assessment in Dongjiang Lake
Source: Biology (Basel). 2026 May 11;15(10):765. doi: 10.3390/biology15100765 (PMC13203498; doi:10.3390/biology15100765)
Supplement: Supplementary file 1 [file biology-15-00765-s001.zip › Supplementary/File S7/phytoplankton_2021_09.xlsx]

## Sheet: Sheet1
Serial_number	Indicator	Reference_Sample2	Reference_Sample5	Reference_Sample6	Reference_Sample11	Reference_Sample16	Reference_Sample19	Impaired_Sample1	Impaired_Sample3	Impaired_Sample4	Impaired_Sample7	Impaired_Sample8	Impaired_Sample9	Impaired_Sample10	Impaired_Sample12	Impaired_Sample13	Impaired_Sample14	Impaired_Sample15	Impaired_Sample17	Impaired_Sample18	Impaired_Sample20
P2	Bacillariophyta taxas	4	6	4	9	5	6	6	8	7	8	7	7	10	6	9	4	7	11	5	5
P7	Cyanophyta cell density	15500	47250	21750	26000	29000	12750	48250	17750	136750	50000	200500	698000	32250	43750	105250	62500	71000	143750	23000	19750
P17	Chlorophyta taxa %	0.47619	0.315789	0.428571	0.366667	0.391304	0.391304	0.333333	0.3	0.291667	0.346154	0.333333	0.322581	0.307692	0.318182	0.333333	0.3	0.32	0.30303	0.409091	0.25
P19	Cyanophyta cell density %	0.0341034	0.179487	0.0719008	0.0390537	0.020796	0.0149912	0.115293	0.0351485	0.259734	0.0513215	0.0874114	0.295387	0.0810302	0.096101	0.163368	0.175809	0.114655	0.100648	0.0291693	0.0776794
