# Supplementary material for: Development of Multitaxon Indices of Biotic Integrity for Aquatic Ecosystem Health Assessment in Dongjiang Lake
Source: Biology (Basel). 2026 May 11;15(10):765. doi: 10.3390/biology15100765 (PMC13203498; doi:10.3390/biology15100765)
Supplement: Supplementary file 1 [file biology-15-00765-s001.zip › Supplementary/File S7/phytoplankton_2022_05.xlsx]

## Sheet: Sheet1
Serial_number	Indicator	Reference_Sample2	Reference_Sample5	Reference_Sample6	Reference_Sample11	Reference_Sample16	Reference_Sample19	Impaired_Sample1	Impaired_Sample3	Impaired_Sample4	Impaired_Sample7	Impaired_Sample8	Impaired_Sample9	Impaired_Sample10	Impaired_Sample12	Impaired_Sample13	Impaired_Sample14	Impaired_Sample15	Impaired_Sample17	Impaired_Sample18	Impaired_Sample20
P1	Phytoplankton taxa	25	15	28	31	12	17	42	36	37	26	30	27	32	33	27	31	23	25	24	30
P2	Bacillariophyta taxas	9	6	19	9	4	6	12	19	11	9	11	11	14	9	10	20	6	8	12	13
P3	Cyanophyta taxas	2	4	2	9	2	3	14	5	6	4	4	4	2	10	7	6	5	4	3	3
P5	Total cell density	123250	819750	178750	170250	94750	187250	844500	297000	359000	157750	284500	842000	218000	183000	286750	319000	1426500	1236500	149000	204000
P8	Chlorophyta cell density	59750	16500	11750	55750	10750	23500	62750	39000	102250	48750	55250	56500	57500	56750	63750	21250	53750	30250	49000	31000
P9	Total biomass	1.36184	1.4817	2.20562	1.0662	0.62496	1.01856	2.3922	2.1816	1.63097	1.04439	1.40289	1.50422	1.89309	1.15194	1.45193	2.53411	1.51156	1.78318	1.77256	1.81984
P26	Top 3 dominant biomass %	0.503365	0.667691	0.602326	0.390264	0.62084	0.654751	0.341694	0.329116	0.345806	0.464577	0.450497	0.36749	0.302786	0.441862	0.488315	0.338423	0.457521	0.389495	0.621024	0.402509
P32	Palmer algal genus pollution index	12	1	16	27	10	14	21	19	21	16	22	22	29	26	21	22	10	12	13	13
