# Supplementary material for: Development of Multitaxon Indices of Biotic Integrity for Aquatic Ecosystem Health Assessment in Dongjiang Lake
Source: Biology (Basel). 2026 May 11;15(10):765. doi: 10.3390/biology15100765 (PMC13203498; doi:10.3390/biology15100765)
Supplement: Supplementary file 1 [file biology-15-00765-s001.zip › Supplementary/File S7/phytoplankton_2022_09.xlsx]

## Sheet: Sheet1
Serial_number	Indicator	Reference_Sample2	Reference_Sample5	Reference_Sample6	Reference_Sample11	Reference_Sample16	Reference_Sample19	Impaired_Sample1	Impaired_Sample3	Impaired_Sample4	Impaired_Sample7	Impaired_Sample8	Impaired_Sample9	Impaired_Sample10	Impaired_Sample12	Impaired_Sample13	Impaired_Sample14	Impaired_Sample15	Impaired_Sample17	Impaired_Sample18	Impaired_Sample20
P1	Phytoplankton taxa	25	14	28	31	12	16	41	36	37	26	30	26	32	33	27	31	22	23	24	29
P2	Bacillariophyta taxas	9	6	19	9	4	6	12	19	11	9	11	11	14	9	10	20	6	8	12	13
P3	Cyanophyta taxas	2	3	2	9	2	2	13	5	6	4	4	3	2	10	7	6	4	2	3	2
P5	Total cell density	769000	248750	426500	412750	178000	193000	925750	727250	895000	2031750	1830250	542500	617000	439250	504000	460250	562750	340250	323000	445000
P6	Bacillariophyta cell density	118500	108500	293750	139250	72750	74250	402250	372750	420500	218500	1380750	239250	360250	99500	275500	322750	141000	123000	151250	222750
P7	Cyanophyta cell density	11250	51000	14250	112250	32500	15250	170250	57250	157750	1014750	62250	26750	26000	169250	95250	79250	123250	22750	47000	42250
P8	Chlorophyta cell density	572250	35500	52000	105000	23500	53750	222000	174250	208000	727500	294000	235500	128000	101000	98750	14250	199000	75250	111750	57750
P12	Chlorophyta biomass	1.42959	0.218	0.09274	0.71285	0.1799	0.165818	0.55476	0.388936	0.99525	1.01013	0.7645	0.87835	0.7947	0.31348	0.35579	0.1128	0.66249	1.023	1.07446	0.633824
P32	Palmer algal genus pollution index	12	1	16	27	10	14	21	19	21	16	22	22	29	26	21	22	10	11	13	13
