# Supplementary material for: Development of Multitaxon Indices of Biotic Integrity for Aquatic Ecosystem Health Assessment in Dongjiang Lake
Source: Biology (Basel). 2026 May 11;15(10):765. doi: 10.3390/biology15100765 (PMC13203498; doi:10.3390/biology15100765)
Supplement: Supplementary file 1 [file biology-15-00765-s001.zip › Supplementary/File S7/phytoplankton_2023_05.xlsx]

## Sheet: Sheet1
Serial_number	Indicator	Reference_Sample2	Reference_Sample5	Reference_Sample6	Reference_Sample11	Reference_Sample16	Reference_Sample19	Impaired_Sample1	Impaired_Sample3	Impaired_Sample4	Impaired_Sample7	Impaired_Sample8	Impaired_Sample9	Impaired_Sample10	Impaired_Sample12	Impaired_Sample13	Impaired_Sample14	Impaired_Sample15	Impaired_Sample17	Impaired_Sample18	Impaired_Sample20
P4	Chlorophyta taxas	8	7	9	10	7	3	7	13	10	4	9	4	4	6	5	7	6	4	7	5
P32	Palmer algal genus pollution index	20	13	16	20	19	13	19	22	9	14	13	9	11	13	14	17	13	13	15	12
