# Supplementary material for: Development of Multitaxon Indices of Biotic Integrity for Aquatic Ecosystem Health Assessment in Dongjiang Lake
Source: Biology (Basel). 2026 May 11;15(10):765. doi: 10.3390/biology15100765 (PMC13203498; doi:10.3390/biology15100765)
Supplement: Supplementary file 1 [file biology-15-00765-s001.zip › Supplementary/File S7/phytoplankton_2023_09.xlsx]

## Sheet: Sheet1
Serial_number	Indicator	Reference_Sample2	Reference_Sample5	Reference_Sample6	Reference_Sample11	Reference_Sample16	Reference_Sample19	Impaired_Sample1	Impaired_Sample3	Impaired_Sample4	Impaired_Sample7	Impaired_Sample8	Impaired_Sample9	Impaired_Sample10	Impaired_Sample12	Impaired_Sample13	Impaired_Sample14	Impaired_Sample15	Impaired_Sample17	Impaired_Sample18	Impaired_Sample20
P8	Chlorophyta cell density	136250	81250	195250	474500	185250	121500	103000	310000	135500	58750	84750	28000	48750	417000	69750	363250	66750	54750	109250	77250
P20	Chlorophyta cell density %	0.331912	0.265306	0.232926	0.468295	0.423913	0.111801	0.217071	0.445083	0.303641	0.120885	0.251297	0.178344	0.102957	0.515929	0.108814	0.246773	0.228205	0.222561	0.308834	0.194707
