# Supplementary material for: Development of Multitaxon Indices of Biotic Integrity for Aquatic Ecosystem Health Assessment in Dongjiang Lake
Source: Biology (Basel). 2026 May 11;15(10):765. doi: 10.3390/biology15100765 (PMC13203498; doi:10.3390/biology15100765)
Supplement: Supplementary file 1 [file biology-15-00765-s001.zip › Supplementary/File S7/zooplankton_2021_05.xlsx]

## Sheet: Sheet1
Serial_number	Indicator	Reference_Sample2	Reference_Sample5	Reference_Sample6	Reference_Sample11	Reference_Sample16	Reference_Sample19	Impaired_Sample1	Impaired_Sample3	Impaired_Sample4	Impaired_Sample7	Impaired_Sample8	Impaired_Sample9	Impaired_Sample10	Impaired_Sample12	Impaired_Sample13	Impaired_Sample14	Impaired_Sample15	Impaired_Sample17	Impaired_Sample18	Impaired_Sample20
Z22	Rotifer biomass %	0.00871348	0.0352172	0.00126979	0.00418129	0.00206974	0.00429776	0.00732046	1	0.138676	0	0.046556	0.0139019	0.161927	0	0.00475668	0.0138675	0.000367512	0.00642163	0.0535517	0.00473943
Z25	Cladocera + copepod biomass %	0.990945	0.948967	0.99847	0.995819	0.996758	0.995619	0.983893	0	0.860832	1	0.953365	0.985853	0.822312	0.999952	0.995243	0.986133	0.999632	0.99316	0.945031	0.995206
