# Supplementary material for: Development of Multitaxon Indices of Biotic Integrity for Aquatic Ecosystem Health Assessment in Dongjiang Lake
Source: Biology (Basel). 2026 May 11;15(10):765. doi: 10.3390/biology15100765 (PMC13203498; doi:10.3390/biology15100765)
Supplement: Supplementary file 1 [file biology-15-00765-s001.zip › Supplementary/File S7/zooplankton_2021_09.xlsx]

## Sheet: Sheet1
Serial_number	Indicator	Reference_Sample2	Reference_Sample5	Reference_Sample6	Reference_Sample11	Reference_Sample16	Reference_Sample19	Impaired_Sample1	Impaired_Sample3	Impaired_Sample4	Impaired_Sample7	Impaired_Sample8	Impaired_Sample9	Impaired_Sample10	Impaired_Sample12	Impaired_Sample13	Impaired_Sample14	Impaired_Sample15	Impaired_Sample17	Impaired_Sample18	Impaired_Sample20
Z14	Cladoceran biomass	0.29	0.12	0.192	0.18	0.04	0.27	0	0.02	0.06	0.12	0.03	0.1	0.072	0.204	0.57	0.096	0.84	0.024	0.03	0.264
Z35	Fertility of zooplankton	0.25	0.5	0.15	0.25	1	0.357143	0.5	0.5	0.166667	0.166667	0.111111	0.3	0.25	0.0857143	0.15	0.15	0.142857	0.666667	0.222222	0.12
