# Supplementary material for: Development of Multitaxon Indices of Biotic Integrity for Aquatic Ecosystem Health Assessment in Dongjiang Lake
Source: Biology (Basel). 2026 May 11;15(10):765. doi: 10.3390/biology15100765 (PMC13203498; doi:10.3390/biology15100765)
Supplement: Supplementary file 1 [file biology-15-00765-s001.zip › Supplementary/File S7/zooplankton_2022_05.xlsx]

## Sheet: Sheet1
Serial_number	Indicator	Reference_Sample2	Reference_Sample5	Reference_Sample6	Reference_Sample11	Reference_Sample16	Reference_Sample19	Impaired_Sample1	Impaired_Sample3	Impaired_Sample4	Impaired_Sample7	Impaired_Sample8	Impaired_Sample9	Impaired_Sample10	Impaired_Sample12	Impaired_Sample13	Impaired_Sample14	Impaired_Sample15	Impaired_Sample17	Impaired_Sample18	Impaired_Sample20
Z24	Copepods biomass %	0.810696	0.955491	0.819984	0.959734	0.988574	0.317797	0.942587	0.924132	0.801716	0.676087	0.698417	0.628491	0.633315	0	0.633477	0.377164	0.836013	0.556727	0.996446	0.442929
Z28	Marglef index	3.32961	3.61305	2.98111	2.42183	1.84635	1.16961	1.80061	3.03413	2.42183	1.59524	1.84157	2.71085	2.71699	1.66813	2.91207	1.92359	1.82048	1.66904	1.0278	2.20261
