# Supplementary material for: Development of Multitaxon Indices of Biotic Integrity for Aquatic Ecosystem Health Assessment in Dongjiang Lake
Source: Biology (Basel). 2026 May 11;15(10):765. doi: 10.3390/biology15100765 (PMC13203498; doi:10.3390/biology15100765)
Supplement: Supplementary file 1 [file biology-15-00765-s001.zip › Supplementary/File S7/zooplankton_2023_05.xlsx]

## Sheet: Sheet1
Serial_number	Indicator	Reference_Sample2	Reference_Sample5	Reference_Sample6	Reference_Sample11	Reference_Sample16	Reference_Sample19	Impaired_Sample1	Impaired_Sample3	Impaired_Sample4	Impaired_Sample7	Impaired_Sample8	Impaired_Sample9	Impaired_Sample10	Impaired_Sample12	Impaired_Sample13	Impaired_Sample14	Impaired_Sample15	Impaired_Sample17	Impaired_Sample18	Impaired_Sample20
Z1	Zooplankton taxa	11	9	9	12	11	17	13	16	15	6	10	10	12	15	19	12	12	13	15	18
Z7	Zooplankton abundance	39	42	29	34	39	51	46	53	40	30	27	30	46	49	63	47	62	43	44	70
Z12	Zooplankton biomass	1.11761	0.389187	0.526538	0.914973	0.24624	0.46387	1.26715	1.5168	1.16515	0.03462	0.37762	0.34041	1.97974	0.794054	1.33841	1.58547	1.31445	1.33541	0.802437	1.60563
Z14	Cladoceran biomass	0.18	0.04	0.105	0.084	0.09	0.234	0.152	0.47	0.27	0.01	0.06	0.13	0.554	0.13	0.26	0.29	0.212	0.28	0.736	1.39
Z33	B/T index					1	2		1			1				2				1	0
