# Supplementary material for: Development of Multitaxon Indices of Biotic Integrity for Aquatic Ecosystem Health Assessment in Dongjiang Lake
Source: Biology (Basel). 2026 May 11;15(10):765. doi: 10.3390/biology15100765 (PMC13203498; doi:10.3390/biology15100765)
Supplement: Supplementary file 1 [file biology-15-00765-s001.zip › Supplementary/File S7/zooplankton_2023_09.xlsx]

## Sheet: Sheet1
Serial_number	Indicator	Reference_Sample2	Reference_Sample5	Reference_Sample6	Reference_Sample11	Reference_Sample16	Reference_Sample19	Impaired_Sample1	Impaired_Sample3	Impaired_Sample4	Impaired_Sample7	Impaired_Sample8	Impaired_Sample9	Impaired_Sample10	Impaired_Sample12	Impaired_Sample13	Impaired_Sample14	Impaired_Sample15	Impaired_Sample17	Impaired_Sample18	Impaired_Sample20
Z1	Zooplankton taxa	12	11	12	14	15	19	17	18	18	9	12	13	19	17	23	19	17	14	15	25
Z4	Copepods taxa	4	4	4	7	3	6	7	7	6	2	4	3	6	6	7	6	6	5	0	8
Z7	Zooplankton abundance	116	79	74	67	88	154	163	140	109	73	82	79	121	127	157	119	128	93	98	158
