# Supplementary material for: Development of Multitaxon Indices of Biotic Integrity for Aquatic Ecosystem Health Assessment in Dongjiang Lake
Source: Biology (Basel). 2026 May 11;15(10):765. doi: 10.3390/biology15100765 (PMC13203498; doi:10.3390/biology15100765)
Supplement: Supplementary file 1 [file biology-15-00765-s001.zip › Supplementary/File S8/macroinvertebrates_2021_05.xlsx]

## Sheet: Sheet1
Serial_number	M1	M2	M4	M8	M13	M16	M25	M26	M27	M31	M38	M46
M1	1
M2	0.9034	1
M4	0.7124	0.7613	1
M8	0.7643	0.7706	0.943	1
M13	0.5748	0.7056	0.1644	0.2125	1
M16	-0.7759	-0.618	-0.6276	-0.6322	-0.3811	1
M25	0.9619	0.8439	0.6946	0.7355	0.5398	-0.8922	1
M26	0.9874	0.8582	0.6829	0.7297	0.5329	-0.7694	0.9553	1
M27	0.8636	0.7247	0.6523	0.6711	0.4498	-0.9524	0.9665	0.8642	1
M31	0.8374	0.7379	0.8372	0.8264	0.2319	-0.7452	0.8326	0.8391	0.7806	1
M38	0.8064	0.781	0.2996	0.3347	0.7924	-0.5451	0.7847	0.7934	0.687	0.5567	1
M46	0.5727	0.3378	0.12	0.137	0.3765	-0.6817	0.6404	0.5934	0.6616	0.3894	0.5654	1
