# Supplementary material for: Development of Multitaxon Indices of Biotic Integrity for Aquatic Ecosystem Health Assessment in Dongjiang Lake
Source: Biology (Basel). 2026 May 11;15(10):765. doi: 10.3390/biology15100765 (PMC13203498; doi:10.3390/biology15100765)
Supplement: Supplementary file 1 [file biology-15-00765-s001.zip › Supplementary/File S8/macroinvertebrates_2021_09.xlsx]

## Sheet: Sheet1
Serial_number	M15	M19	M23	M36
M15	1
M19	0.5264	1
M23	-0.3067	-0.5357	1
M36	-0.0378	0.2726	0.1603	1
