# Supplementary material for: Development of Multitaxon Indices of Biotic Integrity for Aquatic Ecosystem Health Assessment in Dongjiang Lake
Source: Biology (Basel). 2026 May 11;15(10):765. doi: 10.3390/biology15100765 (PMC13203498; doi:10.3390/biology15100765)
Supplement: Supplementary file 1 [file biology-15-00765-s001.zip › Supplementary/File S8/macroinvertebrates_2022_05.xlsx]

## Sheet: Sheet1
Serial_number	M1	M2	M3	M25	M27	M28	M29	M38	M48
M1	1
M2	0.9757	1
M3	0.7696	0.7842	1
M25	0.9555	0.94	0.748	1
M27	0.8345	0.8322	0.6599	0.9565	1
M28	0.494	0.47	0.3662	0.5933	0.5788	1
M29	0.8013	0.8643	0.7632	0.8065	0.7585	0.3032	1
M38	0.9069	0.9	0.7687	0.8803	0.8074	0.3729	0.7528	1
M48	0.459	0.4261	0.1904	0.4221	0.3201	0.2346	0.2476	0.1673	1
