# Supplementary material for: Development of Multitaxon Indices of Biotic Integrity for Aquatic Ecosystem Health Assessment in Dongjiang Lake
Source: Biology (Basel). 2026 May 11;15(10):765. doi: 10.3390/biology15100765 (PMC13203498; doi:10.3390/biology15100765)
Supplement: Supplementary file 1 [file biology-15-00765-s001.zip › Supplementary/File S8/macroinvertebrates_2022_09.xlsx]

## Sheet: Sheet1
Serial_number	M2	M4	M8	M16	M27	M48
M2	1
M4	0.7548	1
M8	0.8327	0.9165	1
M16	-0.6513	-0.5847	-0.5289	1
M27	0.746	0.6163	0.5829	-0.9713	1
M48	0.3177	0.5347	0.4227	-0.3842	0.3661	1
