# Supplementary material for: Development of Multitaxon Indices of Biotic Integrity for Aquatic Ecosystem Health Assessment in Dongjiang Lake
Source: Biology (Basel). 2026 May 11;15(10):765. doi: 10.3390/biology15100765 (PMC13203498; doi:10.3390/biology15100765)
Supplement: Supplementary file 1 [file biology-15-00765-s001.zip › Supplementary/File S8/macroinvertebrates_2023_05.xlsx]

## Sheet: Sheet1
Serial_number	M1	M2	M16	M25	M26	M27	M38	M39
M1	1
M2	0.7588	1
M16	-0.817	-0.6296	1
M25	0.9485	0.7356	-0.9426	1
M26	0.993	0.7418	-0.7714	0.9254	1
M27	0.8591	0.6656	-0.9858	0.9728	0.8277	1
M38	0.5894	0.4306	-0.375	0.5167	0.6175	0.4424	1
M39	0.4034	0.1678	-0.4406	0.4567	0.3907	0.4372	-0.2978	1
