# Supplementary material for: Development of Multitaxon Indices of Biotic Integrity for Aquatic Ecosystem Health Assessment in Dongjiang Lake
Source: Biology (Basel). 2026 May 11;15(10):765. doi: 10.3390/biology15100765 (PMC13203498; doi:10.3390/biology15100765)
Supplement: Supplementary file 1 [file biology-15-00765-s001.zip › Supplementary/File S8/macroinvertebrates_2023_09.xlsx]

## Sheet: Sheet1
Serial_number	M1	M2	M26	M29	M38	M46
M1	1
M2	0.7612	1
M26	0.9393	0.7981	1
M29	0.6662	0.7458	0.696	1
M38	0.7604	0.7943	0.7763	0.7619	1
M46	0.4922	0.0373	0.5365	0.3558	0.3055	1
