# Supplementary material for: Development of Multitaxon Indices of Biotic Integrity for Aquatic Ecosystem Health Assessment in Dongjiang Lake
Source: Biology (Basel). 2026 May 11;15(10):765. doi: 10.3390/biology15100765 (PMC13203498; doi:10.3390/biology15100765)
Supplement: Supplementary file 1 [file biology-15-00765-s001.zip › Supplementary/File S8/phytoplankton_2021_05.xlsx]

## Sheet: Sheet1
Serial_number	P2	P4	P6	P14	P15	P17
P2	1
P4	0.0323	1
P6	0.8772	0.094	1
P14	0.2221	-0.0854	0.4246	1
P15	0.8387	-0.3579	0.6781	0.3339	1
P17	-0.4565	0.7452	-0.4059	-0.0756	-0.5131	1
