# Supplementary material for: Development of Multitaxon Indices of Biotic Integrity for Aquatic Ecosystem Health Assessment in Dongjiang Lake
Source: Biology (Basel). 2026 May 11;15(10):765. doi: 10.3390/biology15100765 (PMC13203498; doi:10.3390/biology15100765)
Supplement: Supplementary file 1 [file biology-15-00765-s001.zip › Supplementary/File S8/phytoplankton_2021_09.xlsx]

## Sheet: Sheet1
Serial_number	P2	P7	P11	P17	P19	P22
P2	1
P7	0.1643	1
P11	0.1598	0.9997	1
P17	-0.4105	-0.1976	-0.1956	1
P19	0.0822	0.6943	0.6991	-0.4815	1
P22	0.0522	0.8845	0.8899	-0.3656	0.904	1
