# Supplementary material for: Development of Multitaxon Indices of Biotic Integrity for Aquatic Ecosystem Health Assessment in Dongjiang Lake
Source: Biology (Basel). 2026 May 11;15(10):765. doi: 10.3390/biology15100765 (PMC13203498; doi:10.3390/biology15100765)
Supplement: Supplementary file 1 [file biology-15-00765-s001.zip › Supplementary/File S8/phytoplankton_2022_05.xlsx]

## Sheet: Sheet1
Serial_number	P1	P2	P3	P5	P6	P7	P8	P9	P11	P26	P28	P32
P1	1
P2	0.6122	1
P3	0.608	0.0227	1
P5	-0.0377	-0.2581	0.2003	1
P6	0.5233	0.9348	0.0928	-0.2009	1
P7	-0.1287	-0.3298	0.1604	0.9948	-0.2712	1
P8	0.5925	-0.0565	0.4079	0.0377	-0.1402	-0.0152	1
P9	0.5969	0.819	0.1906	0.2166	0.782	0.1431	-0.0256	1
P11	-0.1322	-0.3348	0.1457	0.9927	-0.2834	0.9986	-0.0149	0.1346	1
P26	-0.8026	-0.4461	-0.4097	-0.18	-0.3706	-0.0999	-0.5169	-0.4543	-0.1017	1
P28	0.9793	0.6419	0.5394	-0.2252	0.5345	-0.312	0.5747	0.5296	-0.3135	-0.749	1
P32	0.7109	0.4244	0.4354	-0.314	0.3195	-0.3755	0.5086	0.1708	-0.3761	-0.6777	0.7497	1
