# Supplementary material for: Development of Multitaxon Indices of Biotic Integrity for Aquatic Ecosystem Health Assessment in Dongjiang Lake
Source: Biology (Basel). 2026 May 11;15(10):765. doi: 10.3390/biology15100765 (PMC13203498; doi:10.3390/biology15100765)
Supplement: Supplementary file 1 [file biology-15-00765-s001.zip › Supplementary/File S8/phytoplankton_2022_09.xlsx]

## Sheet: Sheet1
Serial_number	P1	P2	P3	P5	P6	P7	P8	P9	P10	P11	P12	P14	P28	P32
P1	1
P2	0.628	1
P3	0.6393	0.0879	1
P5	0.3658	0.0863	0.1331	1
P6	0.3945	0.2909	0.0907	0.6501	1
P7	0.1003	-0.112	0.1697	0.693	-0.0256	1
P8	0.1499	-0.1188	-0.0169	0.7855	0.1627	0.6962	1
P9	0.3128	0.219	0.0105	0.6632	0.9762	-0.0092	0.2242	1
P10	0.2754	0.2251	0.0084	0.6328	0.9731	-0.0235	0.1778	0.9948	1
P11	0.0897	-0.1209	0.1591	0.6932	-0.0255	0.9994	0.698	-0.0115	-0.0255	1
P12	0.1749	-0.1699	-0.1547	0.4016	0.0831	0.2187	0.6539	0.1564	0.0857	0.2244	1
P14	0.1701	0.0776	-0.0318	0.6384	0.9463	0.005	0.2093	0.9819	0.9863	0.0054	0.1252	1
P28	0.9914	0.6492	0.6475	0.2473	0.3185	0.0244	0.0475	0.2335	0.1997	0.0134	0.1245	0.09	1
P32	0.7317	0.4267	0.5165	0.24	0.3495	0.0481	0.024	0.3344	0.328	0.0364	0.037	0.2775	0.7399	1
