# Supplementary material for: Development of Multitaxon Indices of Biotic Integrity for Aquatic Ecosystem Health Assessment in Dongjiang Lake
Source: Biology (Basel). 2026 May 11;15(10):765. doi: 10.3390/biology15100765 (PMC13203498; doi:10.3390/biology15100765)
Supplement: Supplementary file 1 [file biology-15-00765-s001.zip › Supplementary/File S8/zooplankton_2022_09.xlsx]

## Sheet: Sheet1
Serial_number	Z12	Z15	Z16	Z18	Z21	Z22	Z25	Z30
Z12	1
Z15	0.9819	1
Z16	0.7259	0.7626	1
Z18	-0.4018	-0.3613	-0.5785	1
Z21	0.5078	0.4024	0.5333	-0.5595	1
Z22	-0.4367	-0.4346	-0.5781	0.5653	-0.3937	1
Z25	0.4304	0.4199	0.5855	-0.4377	0.6142	-0.6815	1
Z30	-0.1061	-0.1457	-0.1696	0.215	0.2615	0.2053	0.1188	1
