# Supplementary material for: Development of Multitaxon Indices of Biotic Integrity for Aquatic Ecosystem Health Assessment in Dongjiang Lake
Source: Biology (Basel). 2026 May 11;15(10):765. doi: 10.3390/biology15100765 (PMC13203498; doi:10.3390/biology15100765)
Supplement: Supplementary file 1 [file biology-15-00765-s001.zip › Supplementary/File S8/zooplankton_2023_05.xlsx]

## Sheet: Sheet1
Serial_number	Z1	Z7	Z12	Z14	Z27	Z28	Z29	Z33
Z1	1
Z7	0.7715	1
Z12	0.5316	0.6337	1
Z14	0.5841	0.628	0.5555	1
Z27	0.9584	0.7118	0.5303	0.563	1
Z28	0.9809	0.6378	0.4684	0.5204	0.9589	1
Z29	0.8996	0.6863	0.5654	0.5086	0.9815	0.9033	1
Z33	0.2008	-0.0927	-0.2995	-0.6973	0.125	0.2966	0.0905	1
