# Supplementary material for: Development of Multitaxon Indices of Biotic Integrity for Aquatic Ecosystem Health Assessment in Dongjiang Lake
Source: Biology (Basel). 2026 May 11;15(10):765. doi: 10.3390/biology15100765 (PMC13203498; doi:10.3390/biology15100765)
Supplement: Supplementary file 1 [file biology-15-00765-s001.zip › Supplementary/File S8/zooplankton_2023_09.xlsx]

## Sheet: Sheet1
Serial_number	Z1	Z4	Z5	Z7	Z27	Z28
Z1	1
Z4	0.6943	1
Z5	0.9205	0.755	1
Z7	0.8202	0.6437	0.801	1
Z27	0.9073	0.7136	0.848	0.7392	1
Z28	0.9877	0.6761	0.8982	0.7243	0.9053	1
