# Supplementary material for: Development of Multitaxon Indices of Biotic Integrity for Aquatic Ecosystem Health Assessment in Dongjiang Lake
Source: Biology (Basel). 2026 May 11;15(10):765. doi: 10.3390/biology15100765 (PMC13203498; doi:10.3390/biology15100765)
Supplement: Supplementary file 1 [file biology-15-00765-s001.zip › Supplementary/Table S1.xlsx]

## Sheet: Sheet1
sample	Longitude	Latitude
1	113.324	25.8663
2	113.41	25.8999
3	113.463	26.0018
4	113.316	25.7526
5	113.626	25.6751
6	113.828	25.7604
7	113.939	26.0645
8	113.474	25.5749
9	113.308	25.5711
10	112.492	25.3072
11	112.585	25.32
12	112.73	25.3409
13	112.953	25.3819
14	113.492	25.668
15	113.423	25.9364
16	113.379	25.668
17	113.357	25.8137
18	113.397	25.8582
19	112.835	25.3002
20	113.873	25.9123
