# Supplementary material for: Development of Multitaxon Indices of Biotic Integrity for Aquatic Ecosystem Health Assessment in Dongjiang Lake
Source: Biology (Basel). 2026 May 11;15(10):765. doi: 10.3390/biology15100765 (PMC13203498; doi:10.3390/biology15100765)
Supplement: Supplementary file 1 [file biology-15-00765-s001.zip › Supplementary/Table S2.xlsx]

## Sheet: a Macroinvertebrate IBI metric 
Category	Candidate_indicator	Serial_number	Response
Species richness	Number of taxa	M1	Decreased
	Number of aquatic insect taxa	M2	Decreased
	Number of EPT taxa	M3	Decreased
	Number of Chironomidae taxa	M4	Decreased
	Number of Crustacean taxa	M5	Decreased
	Number of Mollusca taxa	M6	Decreased
	Number of Crustacean and Mollusca taxa	M7	Decreased
	Number of Diptera taxa	M8	Decreased
	Number of Gastropoda taxa	M9	Decreased
	Number of Isopod and Amphipoda taxa	M10	Decreased
	Number of ETO taxa	M11	Decreased
Species composition	Number of Chironomidae individuals	M12	Decreased
	Number of Ephemeroptera individuals	M13	Decreased
	Number of Oligochaeta individuals	M14	Decreased
	Number of Diptera individuals	M15	Decreased
	% Dominant taxon	M16	Decreased
	% Gastropoda	M17	Decreased
	% Crustacean and Mollusca	M18	Decreased
	% Diptera	M19	Decreased
	% Chironomidae	M20	Decreased
	% Mollusca	M21	Decreased
	% Oligochaeta	M22	Decreased
	% Non-insect	M23	Increased
	% Oligochaeta and Leech	M24	Decreased
Diversity index	Shannon Wiener index	M25	Decreased
	Margalef index	M26	Decreased
	Simpson index	M27	Increased
	Pielou index	M28	Decreased
Pollution tolerance	Number of intolerant taxa	M29	Decreased
	Number of tolerant taxa	M30	Decreased
	Number of facultative taxa	M31	Decreased
	Ratio of number of intolerant taxa to number of taxa	M32	Increased
	Ratio of number of tolerant taxa to number of taxa	M33	Increased
	Ratio of number of facultative taxa to number of taxa	M34	Decreased
	% Intolerant taxa	M35	Decreased
	% Tolerant taxa	M36	Decreased
	% Facultative taxa	M37	Decreased
	BMWP index	M38	Decreased
	HBI index	M39	Increased
Feeding functional groups	% Shredders	M40	Decreased
	% Scrapers	M41	Decreased
	% Filterers	M42	Increased
	% Gatherers	M43	Increased
	% Predators	M44	Decreased
	Number of Shredder taxa	M45	Decreased
	Number of Scraper taxa	M46	Decreased
	Number of Filterer taxa	M47	Increased
	Number of Gatherer taxa	M48	Increased
	Number of Predator taxa	M49	Decreased

## Sheet: b Zooplankton IBI metric framew
Category	Candidate_indicator	Serial_number	Response
Species composition	Zooplankton taxa	Z1	Increased
	Rotifer taxa	Z2	Increased
	Cladoceran taxa	Z3	Decreased
	Copepods taxa	Z4	Increased
	Cladocera + copepod taxa	Z5	Increased
	Protozoa taxa	Z6	Increased
Community quantity	Zooplankton abundance	Z7	Increased
	Rotifer abundance	Z8	Increased
	Cladoceran abundance	Z9	Decreased
	Copepods abundance	Z10	Increased
	Cyclopoida abundance	Z11	Increased
	Zooplankton biomass	Z12	Increased
	Rotifer biomass	Z13	Increased
	Cladoceran biomass	Z14	Decreased
	Copepods biomass	Z15	Decreased
	Average zooplankton weight	Z16	Increased
	Top 3 dominant abundance	Z17	Increased
	Rotifer abundance %	Z18	Decreased
	Cladocera abundance %	Z19	Decreased
	Copepoda abundance %	Z20	Increased
	Cladocera + copepod abundance %	Z21	Increased
	Rotifer biomass %	Z22	Increased
	Cladoceran biomass %	Z23	Decreased
	Copepods biomass %	Z24	Decreased
	Cladocera + copepod biomass %	Z25	Increased
Diversity index	Dominant abundance %	Z26	Decreased
	Shannon-winner index	Z27	Increased
	Margalef index	Z28	Increased
	Simpson index	Z29	Increased
	Pielou index	Z30	Decreased
Nutritional structure	Predators abundance	Z31	Decreased
Trophic status	Filter-feeders abundance	Z32	Increased
	B/T index	Z33	Increased
	E/O index	Z34	Increased
	Fertility of zooplankton	Z35	Increased

## Sheet: c Phytoplankton IBI metric fram
Category	Candidate_indicator	Serial_number	Response
Species composition	Phytoplankton taxa	P1	Decreased
	Bacillariophyta taxas	P2	Decreased
	Cyanophyta taxas	P3	Decreased
	Chlorophyta taxas	P4	Decreased
	Total cell density	P5	Increased
Community quantity	Bacillariophyta cell density	P6	Increased
	Cyanophyta cell density	P7	Decreased
	Chlorophyta cell density	P8	Increased
	Total biomass	P9	Increased
	Bacillariophyta biomass	P10	Increased
	Cyanophyta biomass	P11	Decreased
	Chlorophyta biomass	P12	Increased
	Average cell density of taxa	P13	Increased
Community composition	Top 3 dominant biomass	P14	Increased
	Bacillariophyta taxa %	P15	Decreased
	Cyanophyta taxa %	P16	Decreased
	Chlorophyta taxa %	P17	Decreased
	Bacillariophyta cell density %	P18	Increased
	Cyanophyta cell density %	P19	Decreased
	Chlorophyta cell density %	P20	Increased
	Bacillariophyta biomass %	P21	Increased
	Cyanophyta biomass %	P22	Decreased
	Chlorophyta biomass %	P23	Increased
	Dominant species cells %	P24	Increased
	Top 3 dominant species cells %	P25	Increased
	Top 3 dominant biomass %	P26	Increased
Diversity index	Shannon Wiener index	P27	Decreased
	Margalef index	P28	Decreased
	Simpson index	P29	Increased
	Pielou index	P30	Decreased
Trophic status	Diatom Quotient	P31	Increased
	Palmer algal genus pollution index	P32	Decreased
	Generic diatom index	P33	Increased
