# Supplementary material for: Development of Multitaxon Indices of Biotic Integrity for Aquatic Ecosystem Health Assessment in Dongjiang Lake
Source: Biology (Basel). 2026 May 11;15(10):765. doi: 10.3390/biology15100765 (PMC13203498; doi:10.3390/biology15100765)
Supplement: Supplementary file 1 [file biology-15-00765-s001.zip › Supplementary/Table S3.xlsx]

## Sheet: Macroinvertebrates
kingdom	phylum	class	order	family	genus	species	2021_May_Sample1	2021_May_Sample2	2021_May_Sample3	2021_May_Sample4	2021_May_Sample5	2021_May_Sample6	2021_May_Sample7	2021_May_Sample8	2021_May_Sample9	2021_May_Sample10	2021_May_Sample11	2021_May_Sample12	2021_May_Sample13	2021_May_Sample14	2021_May_Sample15	2021_May_Sample16	2021_May_Sample17	2021_May_Sample18	2021_May_Sample19	2021_May_Sample20	2021_Sep_Sample1	2021_Sep_Sample2	2021_Sep_Sample3	2021_Sep_Sample4	2021_Sep_Sample5	2021_Sep_Sample6	2021_Sep_Sample7	2021_Sep_Sample8	2021_Sep_Sample9	2021_Sep_Sample10	2021_Sep_Sample11	2021_Sep_Sample12	2021_Sep_Sample13	2021_Sep_Sample14	2021_Sep_Sample15	2021_Sep_Sample16	2021_Sep_Sample17	2021_Sep_Sample18	2021_Sep_Sample19	2021_Sep_Sample20	2022_May_Sample1	2022_May_Sample2	2022_May_Sample3
Metazoa	Annelida	Clitellata	Hirudinida	Erpobdellidae	Erpobdella	Erpobdella octoculata	0	0	0	0	0	0	0	0	0	0	0	0	0	0	0	1	0	0	0	0	0	0	0	0	3	0	0	0	0	0	0	0	0	0	5	5	0	0	0	0	0	0	0
Metazoa	Annelida	Clitellata	Tubificida	Naididae	\	Naididae sp.	0	0	0	0	0	0	0	0	0	0	0	0	0	0	0	0	0	0	0	0	0	0	0	0	0	0	0	0	0	0	0	0	0	0	0	0	0	0	0	0	0	0	0
Metazoa	Annelida	Clitellata	Tubificida	Naididae	Branchiura	Branchiura sowerbyi	0	0	0	0	0	0	0	0	0	0	0	0	0	0	0	0	0	0	0	0	0	0	0	0	0	0	0	0	0	0	0	0	0	0	0	0	0	0	0	0	0	0	0
Metazoa	Annelida	Clitellata	Tubificida	Naididae	Chironomus	Limnodrilus claparedeianus	0	0	0	0	0	7	0	5	0	0	0	8	0	4	0	4	3	0	0	0	4	0	0	0	0	0	0	0	0	0	0	0	0	0	0	19	0	0	0	0	0	0	0
Metazoa	Annelida	Clitellata	Tubificida	Naididae	Limnodrilus	Limnodrilus hoffmeisteri	0	0	0	0	0	0	0	0	0	0	0	0	0	0	0	5	0	0	0	0	0	0	0	0	0	0	0	0	0	0	0	0	0	0	0	0	0	0	3	10	0	2	6
Metazoa	Annelida	Clitellata	Tubificida	Naididae	Limnodrilus	Limnodrilus udekemianus	0	0	0	0	4	0	0	0	0	0	0	0	0	0	1	8	0	0	0	0	0	0	0	5	0	1	0	3	0	0	0	1	0	20	0	15	1	0	0	4	0	4	0
Metazoa	Annelida	Clitellata	Tubificida	Naididae	Tubifex	Tubifex sp.	0	0	0	0	0	0	0	0	0	0	0	0	0	0	0	0	0	0	0	0	0	0	0	0	0	0	0	0	0	0	0	0	0	0	0	0	0	0	0	0	0	0	0
Metazoa	Arthropoda	Insecta	Coleoptera	Elmidae	Phanocerus	Phanocerus sp.	0	0	0	0	0	0	0	0	0	0	0	0	0	0	0	0	0	0	0	0	0	0	0	4	0	9	0	0	0	0	0	0	0	0	0	0	0	0	0	0	0	0	0
Metazoa	Arthropoda	Insecta	Coleoptera	Elmidae	Stenelmis	Stenelmis sp.	0	0	0	1	0	2	0	0	0	0	1	0	0	0	0	0	0	0	4	0	0	0	0	0	0	0	0	0	47	0	0	0	0	0	0	0	0	0	0	0	0	0	0
Metazoa	Arthropoda	Insecta	Coleoptera	Psephenidae	Psephenoides	Psephenoides sp.	0	0	0	0	0	0	0	0	11	0	0	8	0	0	0	1	0	0	0	0	0	0	0	0	6	0	0	0	0	0	0	0	0	0	0	0	0	0	0	0	0	0	0
Metazoa	Arthropoda	Insecta	Diptera	Ceratopogonidae	\	Ceratopogonidae sp.	0	0	0	0	0	0	0	0	0	0	0	0	0	0	0	0	0	0	0	0	0	8	7	0	5	0	0	0	11	0	0	0	8	0	8	0	9	0	0	0	0	0	7
Metazoa	Arthropoda	Insecta	Diptera	Chironomidae	Ablabesmyia	Ablabesmyia longistyla	0	1	0	0	3	1	0	0	0	0	0	2	0	0	0	0	0	0	5	0	0	0	0	0	0	0	0	0	39	0	0	0	0	0	0	31	0	4	0	0	0	0	0
Metazoa	Arthropoda	Insecta	Diptera	Chironomidae	Ablabesmyia	Ablabesmyia phatta	0	0	0	0	0	0	0	0	7	0	0	0	0	0	0	2	0	5	0	0	0	0	0	0	0	0	0	0	0	0	0	0	0	0	0	0	0	0	0	0	0	0	0
Metazoa	Arthropoda	Insecta	Diptera	Chironomidae	Chironomus	Chironomus anthracinus	0	0	0	0	0	0	0	0	0	0	0	0	0	0	0	0	0	0	0	0	0	0	0	0	0	0	0	0	0	0	0	0	0	0	0	0	0	0	0	0	0	0	7
Metazoa	Arthropoda	Insecta	Diptera	Chironomidae	Chironomus	Chironomus flaviplumus	0	0	8	0	0	0	0	0	0	0	0	1	0	7	0	5	0	0	0	2	0	0	0	0	0	0	0	0	11	0	10	2	0	0	0	0	0	0	0	0	0	0	0
Metazoa	Arthropoda	Insecta	Diptera	Chironomidae	Chironomus	Chironomus riparius	0	0	0	0	0	0	0	0	0	0	0	0	0	0	0	0	0	0	0	0	0	0	0	0	0	0	0	0	0	0	0	0	0	0	0	0	0	0	0	0	0	0	0
Metazoa	Arthropoda	Insecta	Diptera	Chironomidae	Chironomus	Chironomus yoshimatusi	0	0	0	0	0	0	0	0	0	0	0	0	0	0	0	0	0	0	0	0	0	0	0	0	0	0	0	0	18	0	5	0	0	9	0	0	0	0	0	0	0	0	1
Metazoa	Arthropoda	Insecta	Diptera	Chironomidae	Cricotopus	Cricotopus sp.1	0	7	0	0	0	0	0	0	0	0	0	0	0	6	3	0	5	0	0	0	0	3	0	0	0	0	0	0	0	0	0	0	3	0	3	0	0	0	0	0	1	4	1
Metazoa	Arthropoda	Insecta	Diptera	Chironomidae	Cricotopus	Cricotopus sp.2	0	0	0	0	0	0	0	0	0	0	0	0	0	0	0	0	0	0	0	0	0	0	0	0	0	0	0	0	0	0	0	0	0	0	0	0	0	0	0	0	0	0	0
Metazoa	Arthropoda	Insecta	Diptera	Chironomidae	Cricotopus	Cricotopus sylvestris	0	0	0	0	0	0	0	0	0	0	0	0	0	0	0	0	0	0	0	0	0	0	0	0	0	0	0	0	0	0	0	0	0	0	0	0	0	0	0	0	0	0	0
Metazoa	Arthropoda	Insecta	Diptera	Chironomidae	Cryptochironomus	Cryptochironomus defectus	0	0	0	0	0	0	0	0	0	0	0	0	0	0	0	0	0	0	0	0	0	0	0	0	0	0	0	0	0	0	0	0	0	0	0	0	0	0	0	0	0	0	0
Metazoa	Arthropoda	Insecta	Diptera	Chironomidae	Cryptochironomus	Cryptochironomus rostratus	0	0	0	0	0	0	0	0	0	0	2	0	0	0	0	0	0	0	0	0	11	0	0	7	0	2	2	0	12	0	0	0	0	4	0	0	0	0	0	5	0	0	0
Metazoa	Arthropoda	Insecta	Diptera	Chironomidae	Einfeldia	Einfeldia dissidens	2	0	0	3	0	6	4	0	9	0	0	0	0	0	0	0	0	0	0	4	0	3	4	7	0	0	0	0	5	0	4	0	0	0	0	0	0	0	0	0	0	0	0
Metazoa	Arthropoda	Insecta	Diptera	Chironomidae	Glyptotendipes	Glyptotendipes cauliginellus	0	0	0	0	0	0	0	0	0	0	0	0	0	0	0	0	0	0	0	0	0	0	0	0	0	0	0	0	0	0	0	0	0	0	0	0	0	0	0	0	0	0	0
Metazoa	Arthropoda	Insecta	Diptera	Chironomidae	Glyptotendipes	Glyptotendipes sp.1	0	0	0	0	0	0	0	0	0	0	0	0	0	0	0	0	0	0	0	0	0	0	0	0	0	0	0	0	0	0	0	0	0	0	0	0	0	0	0	0	0	0	0
Metazoa	Arthropoda	Insecta	Diptera	Chironomidae	Glyptotendipes	Glyptotendipes sp.2	0	0	0	0	0	0	0	0	0	0	0	0	0	0	0	0	0	0	0	0	0	0	0	0	0	0	0	0	0	0	0	0	0	0	0	0	0	0	0	0	0	0	0
Metazoa	Arthropoda	Insecta	Diptera	Chironomidae	Microtendipes	Microtendipes chloris	0	0	0	0	0	0	0	0	0	0	0	0	0	0	0	0	0	0	0	0	0	0	0	0	0	0	0	0	0	0	0	0	0	0	0	0	0	0	0	0	0	0	0
Metazoa	Arthropoda	Insecta	Diptera	Chironomidae	Neozavrelia	Neozavrelia sp.1	0	0	3	7	0	1	0	0	0	0	7	0	0	0	0	1	0	0	0	0	0	10	0	0	0	0	0	0	0	0	0	0	0	2	1	0	10	0	0	0	0	0	0
Metazoa	Arthropoda	Insecta	Diptera	Chironomidae	Neozavrelia	Neozavrelia sp.2	0	0	0	0	0	0	0	0	0	0	0	0	0	0	0	0	0	0	0	0	0	0	0	0	0	0	0	0	0	0	0	0	0	0	0	0	0	0	0	0	0	0	0
Metazoa	Arthropoda	Insecta	Diptera	Chironomidae	Paratrichoc	Paratrichocladius sp.	0	0	0	0	0	0	0	0	0	0	0	0	0	0	0	0	0	0	0	0	0	0	0	0	0	0	0	0	0	0	0	0	0	0	0	0	0	0	0	0	0	0	0
Metazoa	Arthropoda	Insecta	Diptera	Chironomidae	Polypedilum	Polypedilum paraviceps	0	7	6	8	0	0	0	0	5	0	7	0	0	0	0	0	0	0	0	0	0	0	0	0	0	0	0	0	17	0	0	0	0	0	5	0	0	0	0	0	0	0	0
Metazoa	Arthropoda	Insecta	Diptera	Chironomidae	Procladius	Procladius sp.	0	0	0	0	0	0	0	0	0	0	0	0	0	0	0	0	0	0	0	0	0	0	0	0	0	0	0	0	0	0	0	0	0	0	0	0	0	0	0	0	0	0	0
Metazoa	Arthropoda	Insecta	Diptera	Chironomidae	Pseudorthocladius	Pseudorthocladius curtistylus	0	0	0	0	0	0	0	0	0	0	0	0	0	0	0	0	0	0	0	0	0	0	0	0	0	0	0	0	0	0	0	0	0	0	0	0	0	0	0	0	0	0	0
Metazoa	Arthropoda	Insecta	Diptera	Chironomidae	Rheotanytarsus	Rheotanytarsus muscicola	0	12	0	0	14	0	0	0	14	0	0	0	0	0	7	0	0	12	0	0	0	0	0	0	0	0	0	0	15	0	0	0	1	0	0	0	0	0	5	0	0	0	0
Metazoa	Arthropoda	Insecta	Diptera	Chironomidae	Rheotanytarsus	Rheotanytarsus sp.1	0	2	0	0	0	0	0	0	0	0	0	0	4	0	1	0	0	0	0	0	0	4	1	0	0	0	0	0	2	0	0	0	0	0	0	0	0	0	0	0	0	0	0
Metazoa	Arthropoda	Insecta	Diptera	Chironomidae	Rheotanytarsus	Rheotanytarsus sp.2	0	5	4	0	0	0	0	0	7	0	0	0	0	0	0	0	0	0	0	0	0	0	1	0	0	0	0	0	13	0	0	10	0	4	0	0	0	0	6	2	0	0	0
Metazoa	Arthropoda	Insecta	Diptera	Chironomidae	Tanytarsus	Tanytarsus sp.	0	0	0	0	0	0	0	0	0	0	0	0	0	0	0	0	0	0	0	0	0	0	0	0	0	0	0	0	0	0	0	0	0	0	0	0	0	0	0	0	0	0	0
Metazoa	Arthropoda	Insecta	Diptera	Chironomidae	Tvetenia	Tvetenia calvescens	0	0	0	0	0	0	0	0	1	0	0	0	5	0	0	0	0	0	8	0	0	0	7	3	0	9	0	0	0	0	2	0	0	0	0	0	0	0	0	0	0	0	0
Metazoa	Arthropoda	Insecta	Diptera	Ephydridae	Ephydridae	Ephydridae sp.	0	4	0	0	4	0	7	0	0	0	0	3	0	0	0	0	0	0	0	0	0	4	0	6	15	4	0	0	0	0	0	5	0	0	0	0	0	0	2	0	0	4	0
Metazoa	Arthropoda	Insecta	Diptera	Muscidae	\	Muscidae sp.	4	1	0	0	0	2	0	0	0	0	0	0	0	0	0	0	0	0	0	0	0	0	8	0	0	0	0	0	0	3	0	0	0	0	0	0	0	0	0	0	0	0	0
Metazoa	Arthropoda	Insecta	Diptera	Simuliidae	Simulium	Simulium xinbinense	0	4	7	0	6	0	0	0	2	0	0	0	7	0	5	0	3	0	0	0	0	5	0	0	2	0	10	0	0	0	0	2	0	0	0	0	0	0	0	0	0	0	0
Metazoa	Arthropoda	Insecta	Diptera	Tipulidae	\	Tipulidae sp.	0	0	0	0	0	0	0	0	0	0	0	0	0	0	0	0	0	0	0	0	0	0	0	0	0	0	0	0	0	0	0	0	0	0	0	0	0	0	0	0	0	0	0
Metazoa	Arthropoda	Insecta	Diptera	Tipulidae	Tipula	Tipula sp.	0	0	0	0	0	0	0	0	0	0	0	0	0	0	5	1	0	0	0	14	0	0	0	0	0	0	0	0	0	0	0	0	0	0	0	0	0	0	0	0	0	0	0
Metazoa	Arthropoda	Insecta	Ephemeroptera	Ameletidae	Ameletus	Ameletus sp.	0	0	0	0	7	7	0	0	0	0	0	0	0	0	0	4	0	2	0	0	8	5	0	0	5	1	0	0	0	0	0	0	0	0	0	0	0	0	0	0	0	0	0
Metazoa	Arthropoda	Insecta	Ephemeroptera	Baetidae	Baetidae	Baetidae sp.	0	0	0	0	6	0	3	0	0	0	7	0	0	0	0	0	0	0	0	0	0	0	10	0	47	0	2	2	6	7	0	0	10	0	0	5	0	0	1	0	0	0	4
Metazoa	Arthropoda	Insecta	Ephemeroptera	Baetidae	Baetiella	Baetiella sp.	0	0	0	0	7	0	0	0	0	0	6	0	0	0	8	0	0	0	0	0	0	0	0	0	31	0	3	0	0	0	8	0	0	0	0	0	0	0	0	0	0	0	0
Metazoa	Arthropoda	Insecta	Ephemeroptera	Baetidae	Baetis	Baetis sp.	0	0	0	0	0	0	0	0	0	0	0	0	0	0	0	0	0	0	0	0	0	0	0	0	0	0	0	0	0	0	0	0	0	0	0	0	0	0	0	0	0	0	0
Metazoa	Arthropoda	Insecta	Ephemeroptera	Caenidae	Caenis	Caenis sp.1	0	0	0	0	0	0	0	0	0	0	0	0	0	0	0	0	0	0	0	0	0	0	0	0	0	0	0	0	0	0	0	0	0	0	0	0	0	0	0	0	0	0	0
Metazoa	Arthropoda	Insecta	Ephemeroptera	Caenidae	Caenis	Caenis sp.2	0	0	0	0	0	0	0	0	0	0	0	0	0	0	0	0	0	0	0	0	0	0	0	0	0	0	0	0	0	0	0	0	0	0	0	0	0	0	0	0	0	0	0
Metazoa	Arthropoda	Insecta	Ephemeroptera	Ephemeridae	Ephemera	Ephemera sp.1	0	0	0	0	0	0	0	0	0	0	0	0	0	0	0	0	0	0	0	0	0	0	0	0	0	0	0	0	0	0	0	0	0	0	0	0	0	0	0	0	0	0	0
Metazoa	Arthropoda	Insecta	Ephemeroptera	Ephemeridae	Ephemera	Ephemera sp.2	0	7	0	0	6	0	0	0	0	2	1	0	0	0	0	0	0	0	7	0	0	0	0	1	0	5	1	0	7	0	0	0	0	0	0	0	0	0	0	1	0	0	0
Metazoa	Arthropoda	Insecta	Ephemeroptera	Heptageniidae	\	Heptageniidae sp.	0	0	0	0	0	0	0	0	0	0	0	0	0	0	0	0	0	0	0	0	0	0	0	0	0	0	0	0	0	0	0	0	0	0	0	0	0	0	0	0	0	0	0
Metazoa	Arthropoda	Insecta	Ephemeroptera	Heptageniidae	Cinygmina	Cinygmina sp.	0	0	0	0	0	0	0	0	0	0	0	0	0	0	0	0	0	0	3	5	0	0	0	0	40	0	0	0	0	5	0	0	0	0	0	0	0	0	5	0	0	0	0
Metazoa	Arthropoda	Insecta	Ephemeroptera	Heptageniidae	Epeorus	Epeorus sp.	0	0	0	0	0	0	0	0	0	0	0	0	0	0	0	0	0	0	0	0	1	0	0	0	3	0	0	0	0	1	4	0	0	5	3	0	0	0	0	0	0	0	0
Metazoa	Arthropoda	Insecta	Ephemeroptera	Leptophlebiidae	Choroterpes	Choroterpes sp.	0	0	0	0	9	0	0	4	4	8	0	0	6	0	0	8	0	0	3	0	0	0	3	5	6	1	0	0	0	0	0	0	0	0	0	0	0	3	0	0	5	3	0
Metazoa	Arthropoda	Insecta	Ephemeroptera	Leptophlebiidae	Paraleptophlebia	Paraleptophlebia sp.	0	0	0	0	0	0	0	0	8	0	4	0	0	0	0	0	0	0	0	7	0	0	0	0	12	0	0	0	0	0	0	0	0	0	0	0	0	1	0	0	0	0	0
Metazoa	Arthropoda	Insecta	Ephemeroptera	Neoephemeridae	Potamanthellus	Potamanthellus sp.	0	0	7	3	3	5	0	0	0	0	0	0	0	0	0	0	0	5	0	0	0	0	0	0	0	0	0	0	0	3	0	4	0	0	0	0	0	0	0	0	0	0	0
Metazoa	Arthropoda	Insecta	Hemiptera	Micronectidae	Micronecta	Micronecta quauriseta	0	0	0	0	0	0	0	0	0	0	0	0	0	0	0	0	0	0	0	0	0	0	0	0	0	0	0	0	0	0	0	0	0	0	0	0	0	0	0	0	0	0	0
Metazoa	Arthropoda	Insecta	Lepidoptera	Crambidae	Eoophyla	Eoophyla sp.	0	0	0	2	0	8	0	0	1	0	0	0	0	0	0	0	8	0	0	0	4	0	0	0	18	0	0	0	0	0	0	0	0	0	0	0	0	11	0	0	0	0	0
Metazoa	Arthropoda	Insecta	Megaloptera	Corydalidae	Acanthacorydalis	Acanthacorydalis sp.	0	5	0	0	0	0	0	0	3	0	7	0	0	0	5	0	0	4	4	0	0	0	0	0	3	0	3	0	0	0	0	0	0	0	0	0	0	0	0	0	0	0	6
Metazoa	Arthropoda	Insecta	Megaloptera	Corydalidae	Neochauliodes	Neochauliodes sp.	0	0	0	0	5	0	0	0	0	0	0	0	0	0	0	0	0	0	0	0	0	0	0	0	0	0	0	0	0	5	0	0	0	0	0	0	0	0	0	1	0	0	0
Metazoa	Arthropoda	Insecta	Megaloptera	Corydalidae	Neoneuromus	Neoneuromus sp.	0	0	0	0	0	0	0	0	0	1	0	2	0	0	0	0	0	0	0	0	0	3	0	0	0	0	0	0	2	0	1	0	0	0	3	0	0	10	1	0	0	0	0
Metazoa	Arthropoda	Insecta	Odonata	Calopterygidae	Matrona	Matrona sp.	0	0	0	0	0	0	0	0	0	0	0	0	0	0	0	0	0	0	0	0	0	0	0	0	0	0	0	0	0	0	0	0	0	0	0	0	0	0	0	0	0	0	0
Metazoa	Arthropoda	Insecta	Odonata	Coenagrionidae	Cercion	Cercion sp.	0	0	0	0	0	0	0	0	0	0	0	0	0	0	0	0	0	0	0	0	0	0	0	0	0	0	0	0	0	0	0	0	0	0	0	0	0	0	0	0	0	0	0
Metazoa	Arthropoda	Insecta	Odonata	Coenagrionidae	Ceriagrion	Ceriagrion sp.	0	0	0	0	0	0	0	0	0	0	0	0	0	0	0	0	0	0	0	0	0	11	0	0	0	0	0	0	0	0	0	0	0	0	0	0	0	0	0	0	0	0	7
Metazoa	Arthropoda	Insecta	Odonata	Coenagrionidae	Ischnura	Ischnura sp.	0	0	0	0	0	0	0	0	0	0	0	0	0	0	0	0	0	0	0	0	0	0	0	0	0	0	0	0	0	0	0	0	0	0	0	0	0	0	0	0	7	0	0
Metazoa	Arthropoda	Insecta	Odonata	Cordulegastridae	Anotogaster	Anotogaster sp.	0	0	0	0	0	0	0	0	0	0	0	0	0	0	0	0	0	0	0	0	0	0	0	0	0	0	0	0	0	0	0	0	0	0	0	0	0	0	0	0	0	0	0
Metazoa	Arthropoda	Insecta	Odonata	Gomphidae	Anisogomphus	Anisogomphus sp.	0	0	0	0	0	0	0	0	0	0	0	0	0	0	0	0	0	0	0	0	0	0	0	0	0	0	0	0	0	0	0	0	0	0	0	0	0	0	0	0	0	0	0
Metazoa	Arthropoda	Insecta	Odonata	Libellulidae	Lyriothemis	Lyriothemis sp.	0	0	0	0	0	0	0	0	0	0	0	0	0	0	0	0	0	0	0	0	0	0	0	0	0	0	0	0	0	0	0	0	0	0	0	0	0	0	0	0	0	0	0
Metazoa	Arthropoda	Insecta	Odonata	Libellulidae	Pantala	Pantala sp.	0	5	0	0	1	0	0	0	0	0	0	0	0	0	0	0	0	0	0	0	0	0	0	0	0	0	0	0	0	0	0	0	6	0	10	2	0	0	0	7	0	0	0
Metazoa	Arthropoda	Insecta	Odonata	Libellulidae	Pseudothemis	Pseudothemis sp.	0	0	0	0	0	0	0	0	0	0	0	0	0	0	0	0	0	0	0	0	0	0	0	0	0	0	0	0	0	0	0	0	0	0	0	0	0	0	0	0	0	0	0
Metazoa	Arthropoda	Insecta	Odonata	Libellulidae	Sympetrum	Sympetrum sp.	0	0	0	0	0	0	0	0	0	0	0	0	0	0	0	0	0	0	0	0	0	0	0	0	0	0	0	0	0	0	0	0	0	0	0	0	0	0	0	0	0	0	0
Metazoa	Arthropoda	Insecta	Plecoptera	Perlidae	Oyamia	Oyamia sp.	0	0	0	0	0	0	0	0	0	3	0	0	0	0	0	0	0	0	0	8	0	0	0	5	0	9	0	0	2	0	0	0	0	0	0	0	11	0	0	0	0	0	0
Metazoa	Arthropoda	Insecta	Trichoptera	Ecnomidae	Ecnomidae	Ecnomidae sp.	0	0	0	0	0	0	2	0	0	0	0	0	0	0	0	0	0	0	0	0	0	0	0	0	0	0	9	0	1	0	0	1	0	3	0	0	0	0	0	1	3	0	0
Metazoa	Arthropoda	Insecta	Trichoptera	Hydropsychidae	Hydropsychinae	Hydropsychinae sp.	0	0	0	0	0	0	3	0	11	0	0	0	0	3	0	0	0	0	0	3	0	0	5	1	6	0	0	0	11	0	0	0	0	0	0	0	0	0	0	0	0	4	0
Metazoa	Arthropoda	Insecta	Trichoptera	Leptoceridae	\	Leptoceridae sp.	0	0	8	6	12	0	0	0	8	0	0	0	0	0	0	0	0	0	0	0	0	0	0	0	0	0	0	0	1	0	0	8	0	0	0	0	0	0	0	0	0	0	0
Metazoa	Arthropoda	Insecta	Trichoptera	Polycentropodidae	Polycentropodidae	Polycentropodidae sp.	6	0	0	0	8	0	0	0	0	0	0	0	0	0	0	0	0	1	0	0	3	0	0	0	1	0	5	0	0	0	0	0	0	0	0	0	0	0	0	0	0	0	0
Metazoa	Arthropoda	Malacostraca	Decapoda	Palaemonidae	Exopalaemon	Exopalaemon modestus	0	0	0	0	0	0	0	0	4	0	7	4	0	0	0	0	0	0	0	0	0	0	0	0	0	0	0	0	0	0	0	0	2	0	0	0	0	0	0	0	0	0	0
Metazoa	Arthropoda	Malacostraca	Decapoda	Palaemonidae	Macrobrachium	Macrobrachium nipponense	0	0	0	0	0	0	0	0	0	0	0	0	8	0	0	0	0	0	0	0	0	0	0	0	0	0	0	0	0	0	0	2	0	0	0	0	0	0	0	0	0	0	0
Metazoa	Arthropoda	Malacostraca	Isopoda	Asellidae	Asellus	Asellus sp.	0	0	0	0	0	0	0	0	0	0	0	0	0	0	0	0	0	0	0	0	0	0	0	0	0	0	0	0	0	0	0	0	0	0	0	0	0	0	0	0	0	0	0
Metazoa	Mollusca	Bivalvia	Mytilida	Mytilidae	Limnoperna	Limnoperna lacustris	0	0	0	2	0	0	0	0	0	3	0	0	0	0	7	0	3	0	5	8	0	10	0	0	0	0	0	2	0	0	0	0	0	0	0	0	0	0	0	0	0	0	0
Metazoa	Mollusca	Bivalvia	Venerida	Cyrenidae	Corbicula	Corbicula fluminea	0	1	0	0	0	0	0	4	0	0	0	0	0	0	0	0	0	0	0	0	0	0	0	0	0	0	0	0	13	0	0	1	0	0	2	0	0	0	0	0	0	0	0
Metazoa	Mollusca	Gastropoda	\	Lymnaeidae	Radix	Radix auricularia	0	0	0	0	0	0	0	0	0	0	0	0	0	0	0	0	0	0	0	0	0	0	0	0	0	0	0	0	0	0	0	0	0	0	0	0	0	0	0	0	0	0	0
Metazoa	Mollusca	Gastropoda	\	Lymnaeidae	Radix	Radix swinhoei	0	5	0	0	0	0	0	0	0	0	0	0	0	0	0	0	0	0	1	0	0	0	0	0	0	0	33	0	4	0	1	0	0	0	0	0	0	0	0	0	8	0	6
Metazoa	Mollusca	Gastropoda	\	Physidae	Physa	Physa fontinalis	0	0	0	0	0	0	0	0	0	0	0	6	0	0	0	0	0	0	0	0	0	0	0	0	0	0	0	2	0	0	0	0	0	0	0	0	0	2	2	0	0	0	0
Metazoa	Mollusca	Gastropoda	\	Semisulcospiridae	Semisulcospira	Semisulcospira gredleri	0	0	0	0	0	0	1	0	0	0	0	0	0	0	0	0	0	0	0	0	0	0	0	5	0	0	3	0	0	0	0	0	7	0	0	0	0	0	0	0	0	0	0
Metazoa	Mollusca	Gastropoda	\	Semisulcospiridae	Semisulcospira	Semisulcospira libertina	0	0	0	0	0	9	9	0	0	0	0	0	8	0	0	0	0	0	0	0	0	0	0	0	0	0	8	0	0	0	0	11	0	0	0	0	0	0	0	0	0	0	0
Metazoa	Mollusca	Gastropoda	Architaenioglossa	Viviparidae	Bellamya	Bellamya aeruginosa	0	0	0	0	0	0	0	0	0	0	0	0	0	0	0	0	0	0	0	0	0	0	0	0	0	0	0	0	0	0	0	0	0	0	0	0	0	0	0	0	0	0	0
Metazoa	Mollusca	Gastropoda	Architaenioglossa	Viviparidae	Bellamya	Bellamya angularia	0	0	0	0	0	0	0	1	0	0	0	8	0	0	0	0	0	0	0	0	0	0	0	0	9	0	0	0	0	0	0	0	0	0	5	0	0	0	0	11	0	0	0
Metazoa	Mollusca	Gastropoda	Architaenioglossa	Viviparidae	Cipangopaludina	Cipangopaludina chinensis	0	0	0	0	0	0	0	0	0	0	0	0	0	6	8	0	0	0	0	0	3	0	0	0	0	0	11	0	0	0	0	0	0	0	0	0	7	0	0	0	8	0	0
Metazoa	Mollusca	Gastropoda	Littorinimorpha	Bithyniidae	Bithynia	Bithynia fuchsiana	0	0	0	0	0	0	5	0	0	0	0	7	0	0	0	0	0	0	0	0	0	0	0	0	0	0	0	17	0	0	0	9	0	0	0	0	0	0	0	0	3	0	0
Metazoa	Mollusca	Gastropoda	Littorinimorpha	Bithyniidae	Parafossarulus	Parafossarulus striatulus	0	0	0	0	0	0	0	0	0	0	0	0	0	0	0	0	0	0	0	0	0	0	0	0	0	0	0	0	0	0	0	0	0	0	0	0	0	0	0	0	0	0	0
Metazoa	Mollusca	Gastropoda	Littorinimorpha	Stenothyridae	Stenothyra	Stenothyra glabra	0	0	0	0	0	0	5	0	0	0	0	0	0	0	0	0	5	0	0	0	0	0	0	1	0	0	5	0	0	7	0	0	0	0	5	0	4	0	1	5	0	0	0
Metazoa	Turbellaria	\	\	\	\	Turbellaria sp.	0	0	0	0	0	0	0	0	0	0	0	0	0	0	0	0	0	0	0	0	0	0	0	0	0	0	0	0	0	0	0	0	0	0	0	0	0	0	0	0	0	0	0
[truncated: 77 more columns]

## Sheet: Zooplankton
kingdom	phylum	class	order	family	genus	species	2021_May_Sample1	2021_May_Sample2	2021_May_Sample3	2021_May_Sample4	2021_May_Sample5	2021_May_Sample6	2021_May_Sample7	2021_May_Sample8	2021_May_Sample9	2021_May_Sample10	2021_May_Sample11	2021_May_Sample12	2021_May_Sample13	2021_May_Sample14	2021_May_Sample15	2021_May_Sample16	2021_May_Sample17	2021_May_Sample18	2021_May_Sample19	2021_May_Sample20	2021_Sep_Sample1	2021_Sep_Sample2	2021_Sep_Sample3	2021_Sep_Sample4	2021_Sep_Sample5	2021_Sep_Sample6	2021_Sep_Sample7	2021_Sep_Sample8	2021_Sep_Sample9	2021_Sep_Sample10	2021_Sep_Sample11	2021_Sep_Sample12	2021_Sep_Sample13	2021_Sep_Sample14	2021_Sep_Sample15	2021_Sep_Sample16	2021_Sep_Sample17	2021_Sep_Sample18	2021_Sep_Sample19	2021_Sep_Sample20	2022_May_Sample1	2022_May_Sample2	2022_May_Sample3
Animalia	Arthropoda	Branchiopoda	Diplostraca	Bosminidae	Bosmina	Bosmina coregoni	3	0	0	0	0	0	0	0	0	0	0	2	6	0	2	3	0	0	0	0	0	0	0	0	0	0	0	0	0	0	0	6	11	0	2	0	0	0	0	0	0	2	0
Animalia	Arthropoda	Branchiopoda	Diplostraca	Bosminidae	Bosmina	Bosmina fatalis	0	3	0	2	0	0	0	0	0	0	2	0	0	0	0	0	0	0	1	0	0	6	0	1	3	0	4	0	0	0	6	0	0	0	0	0	0	0	4	4	0	0	0
Animalia	Arthropoda	Branchiopoda	Diplostraca	Bosminidae	Bosmina	Bosmina longirostris	0	0	0	0	0	0	0	0	0	0	0	0	0	0	0	0	0	0	0	0	0	0	0	0	0	0	0	0	0	0	0	0	0	0	0	0	0	0	0	0	0	0	0
Animalia	Arthropoda	Branchiopoda	Diplostraca	Cercopagidae	Bythotrephes	Bythotrephes longimanus	0	0	0	0	0	0	0	0	0	0	0	0	0	0	0	0	0	0	0	0	0	0	0	0	0	0	0	0	0	0	0	0	0	0	0	0	0	0	0	0	0	0	0
Animalia	Arthropoda	Branchiopoda	Diplostraca	Chydoridae	Alona	Alona costata	0	0	0	0	0	0	0	0	0	0	0	0	0	0	0	0	0	0	0	0	0	0	0	0	0	0	0	0	0	0	0	0	0	0	0	0	0	0	0	0	0	0	0
Animalia	Arthropoda	Branchiopoda	Diplostraca	Chydoridae	Graptoleberis	Graptoleberis testudinaria	0	0	0	0	0	0	0	0	0	0	0	0	0	0	0	0	0	0	0	0	0	0	0	0	0	0	0	0	0	0	0	0	0	0	0	0	0	0	0	0	0	0	0
Animalia	Arthropoda	Branchiopoda	Diplostraca	Chydoridae	Karualona	Karualona karua	0	0	0	0	0	0	0	0	0	0	0	0	0	0	0	0	0	0	0	0	0	0	0	0	0	0	0	0	0	0	0	0	0	0	0	0	0	0	0	0	0	0	0
Animalia	Arthropoda	Branchiopoda	Diplostraca	Daphniidae	Ceriodaphnia	Ceriodaphnia sp.	0	0	0	0	0	2	0	1	0	0	0	0	4	0	8	0	0	0	2	0	0	0	0	0	1	6	0	1	0	0	0	0	8	0	16	0	0	0	5	0	2	0	0
Animalia	Arthropoda	Branchiopoda	Diplostraca	Daphniidae	Daphnia	Daphnia cristata	0	0	0	0	0	0	0	0	0	0	0	0	0	0	0	0	0	0	0	0	0	0	0	0	0	0	0	0	0	0	0	0	0	0	0	0	0	0	0	0	0	0	0
Animalia	Arthropoda	Branchiopoda	Diplostraca	Daphniidae	Daphnia	Daphnia cucullata	0	2	0	0	0	0	0	0	2	0	0	0	0	0	8	2	0	0	0	0	0	1	1	0	0	0	0	0	5	0	0	0	0	0	15	2	0	0	0	0	0	4	0
Animalia	Arthropoda	Branchiopoda	Diplostraca	Daphniidae	Daphnia	Daphnia hyalina	0	0	0	0	0	0	0	0	0	0	0	0	0	0	0	0	0	0	0	0	0	0	0	0	0	0	0	0	0	0	0	0	0	0	0	0	0	0	0	0	0	0	0
Animalia	Arthropoda	Branchiopoda	Diplostraca	Daphniidae	Daphnia	Daphnia longispina	0	0	0	0	0	0	0	0	0	0	0	0	0	0	0	0	0	0	0	0	0	0	0	0	0	0	0	0	0	0	0	0	0	0	0	0	0	0	0	0	0	0	0
Animalia	Arthropoda	Branchiopoda	Diplostraca	Daphniidae	Daphnia	Daphnia pulex	0	0	0	0	0	0	0	0	0	0	0	0	0	0	0	0	0	0	0	0	0	0	0	0	0	0	0	0	0	0	0	0	0	0	0	0	0	0	0	0	0	0	0
Animalia	Arthropoda	Branchiopoda	Diplostraca	Daphniidae	Scapholeberis	Scapholeberis mucronata	0	0	0	0	0	0	0	0	0	0	0	0	0	0	0	0	0	0	0	0	0	0	0	0	0	0	0	0	0	0	0	0	0	0	0	0	0	0	0	0	0	0	0
Animalia	Arthropoda	Branchiopoda	Diplostraca	Leptodoridae	Leptodora	Leptodora kindti	0	0	0	0	0	0	0	0	0	0	0	0	0	0	0	0	0	0	0	0	0	0	0	0	0	0	0	0	0	0	0	0	0	0	0	0	0	0	0	0	0	0	0
Animalia	Arthropoda	Branchiopoda	Diplostraca	Macrothricidae	Lathonura	Lathonura rectirostris	0	0	0	0	0	0	0	0	0	0	0	0	0	0	0	0	0	0	0	0	0	0	0	0	0	0	0	0	0	0	0	0	0	0	0	0	0	0	0	0	0	0	0
Animalia	Arthropoda	Branchiopoda	Diplostraca	Moinidae	Moina	Moina brachiata	0	0	0	0	0	0	0	0	0	2	0	0	0	0	0	0	1	0	0	5	0	0	0	0	0	0	0	0	0	3	0	2	0	1	0	0	0	0	0	5	0	10	0
Animalia	Arthropoda	Branchiopoda	Diplostraca	Sididae	Diaphanosoma	Diaphanosoma brachyurum	0	0	0	0	0	0	0	0	0	0	0	0	0	0	0	0	0	1	0	0	0	3	0	1	0	0	0	0	0	0	0	0	0	0	0	0	0	1	0	0	0	0	1
Animalia	Arthropoda	Branchiopoda	Diplostraca	Sididae	Diaphanosoma	Diaphanosoma sp.	0	0	0	0	0	0	0	0	0	1	0	0	0	1	0	0	3	0	0	9	0	0	0	0	0	1	0	0	0	3	0	0	0	7	0	0	2	0	0	7	0	0	0
Animalia	Arthropoda	Copepoda	Calanoida	Calanidae	Calanus	Calanus sinicus	0	0	0	3	0	0	0	0	2	0	0	0	1	0	2	0	0	0	0	0	0	1	0	0	0	0	0	0	5	0	0	4	0	0	1	0	0	0	0	0	0	0	0
Animalia	Arthropoda	Copepoda	Calanoida	Centropagidae	Sinocalanus	Sinocalanus doerrii	0	0	0	0	0	0	0	0	0	0	0	0	0	0	0	0	0	0	0	0	0	0	0	0	0	0	0	0	0	0	0	0	0	0	0	0	0	0	0	0	0	0	0
Animalia	Arthropoda	Copepoda	Calanoida	Diaptomidae	Eodiaptomus	Eodiaptomus sinensis	0	0	0	0	0	0	0	0	0	0	0	0	0	0	0	0	0	0	0	0	0	0	0	0	0	0	0	0	0	0	0	0	0	0	0	0	0	0	0	0	0	0	0
Animalia	Arthropoda	Copepoda	Calanoida	Diaptomidae	Neodiaptomus	Neodiaptomus schmackeri	3	0	0	0	0	0	0	0	0	0	0	0	0	2	0	0	0	0	3	0	3	0	0	0	0	0	0	0	0	0	0	0	0	6	0	0	0	1	1	0	0	0	0
Animalia	Arthropoda	Copepoda	Calanoida	Diaptomidae	Neutrodiaptomus	Neutrodiaptomus alatus	0	0	0	0	0	0	0	0	0	0	0	0	0	0	0	0	0	0	0	0	0	0	0	0	0	0	0	0	0	0	0	0	0	0	0	0	0	0	0	0	0	0	0
Animalia	Arthropoda	Copepoda	Calanoida	Diaptomidae	Neutrodiaptomus	Neutrodiaptomus incongruens	0	1	0	0	2	8	1	1	10	0	9	4	10	0	5	0	5	0	0	9	0	4	6	15	4	8	2	4	6	3	17	10	6	0	21	0	15	0	0	9	10	7	5
Animalia	Arthropoda	Copepoda	Calanoida	Pseudodiaptomidae	Pseudodiaptomus	Pseudodiaptomus forbesi	0	0	0	0	0	0	0	0	0	0	0	0	0	0	0	0	0	0	0	0	0	0	0	0	0	0	0	0	0	0	0	0	0	0	0	0	0	0	0	0	0	0	0
Animalia	Arthropoda	Copepoda	Cyclopoida	Cyclopettidae	Limnoithona	Limnoithona sinensis	0	0	0	0	0	0	0	0	0	0	0	0	0	0	0	0	0	0	0	0	0	0	0	0	0	0	0	0	0	0	0	0	0	0	0	0	0	0	0	0	0	0	0
Animalia	Arthropoda	Copepoda	Cyclopoida	Cyclopidae	Cyclops	Cyclops strenuus	0	1	0	0	0	2	3	0	0	0	0	0	21	0	5	3	0	0	0	7	0	2	0	0	0	4	0	0	0	0	0	2	21	0	7	4	0	0	0	14	3	5	2
Animalia	Arthropoda	Copepoda	Cyclopoida	Cyclopidae	Mesocyclops	Mesocyclops leuckarti	0	0	0	0	0	0	0	0	0	0	0	0	0	0	0	0	0	0	0	0	0	0	0	0	0	0	0	0	0	0	0	0	0	0	0	0	0	0	0	0	0	0	0
Animalia	Arthropoda	Copepoda	Cyclopoida	Cyclopidae	Microcyclops	Microcyclops afghanicus	2	0	0	0	0	0	0	0	0	0	0	0	0	0	0	0	0	0	0	0	2	0	0	0	0	0	0	0	0	0	0	0	0	0	0	6	0	0	1	0	0	0	0
Animalia	Arthropoda	Copepoda	Cyclopoida	Cyclopidae	Microcyclops	Microcyclops varicans	0	0	0	0	0	0	0	0	3	0	0	0	0	0	0	0	0	2	0	0	0	0	0	0	0	0	0	3	2	0	0	0	0	2	0	0	0	3	0	0	0	0	0
Animalia	Arthropoda	Copepoda	Cyclopoida	Cyclopidae	Paracyclops	Paracyclops affinis	0	0	0	0	0	0	0	0	0	0	0	0	0	0	0	0	0	0	0	0	0	0	0	0	0	0	0	0	0	0	0	0	0	0	0	0	0	0	0	0	0	0	0
Animalia	Arthropoda	Copepoda	Cyclopoida	Cyclopidae	Paracyclops	Paracyclops fimbriatus	0	0	0	0	0	0	0	0	0	0	0	0	0	0	0	0	0	0	0	0	0	0	0	0	0	0	0	0	0	0	0	0	0	0	0	0	0	0	0	0	0	0	0
Animalia	Arthropoda	Copepoda	Cyclopoida	Cyclopidae	Thermocyclops	Thermocyclops hyalinus	0	0	0	0	0	0	0	0	0	0	0	0	0	0	0	0	0	0	0	0	0	0	0	0	0	0	0	0	0	0	0	0	0	0	0	0	0	0	0	0	0	0	0
Animalia	Arthropoda	Copepoda	Cyclopoida	Cyclopidae	Thermocyclops	Thermocyclops taihokuensis	0	0	0	0	0	0	0	0	0	0	0	0	0	0	0	0	0	0	0	0	0	0	0	0	0	0	0	0	0	0	0	0	0	0	0	0	0	0	0	0	0	1	0
Animalia	Arthropoda	Copepoda	Cyclopoida	Cyclopidae	Thermocyclops	Thermocyclops vermifer	0	0	0	0	0	0	0	0	0	0	0	0	0	0	0	0	0	0	0	0	0	0	0	0	0	0	0	0	0	0	0	0	0	0	0	0	0	0	0	0	0	7	1
Animalia	Arthropoda	Malacostraca	Decapoda	\	\	Nauplii sp.	1	0	0	0	1	0	0	0	0	0	0	0	0	0	0	0	0	0	0	0	5	0	0	0	2	7	0	0	0	0	0	0	0	0	0	0	0	0	4	0	0	2	4
Animalia	Rotifera	Eurotatoria	Flosculariaceae	Conochilidae	Conochilus	Conochilus unicornis	0	0	0	0	0	0	0	0	0	0	0	0	0	0	0	0	0	0	0	0	0	0	0	0	0	0	0	0	0	0	0	0	0	0	0	0	0	0	0	0	0	0	0
Animalia	Rotifera	Eurotatoria	Flosculariaceae	Testudinellidae	Testudinella	Testudinella patina	0	0	0	0	0	0	0	0	0	0	0	0	0	0	0	0	0	0	0	0	0	0	0	0	0	0	0	0	0	0	0	0	0	0	0	0	0	0	0	0	0	0	0
Animalia	Rotifera	Eurotatoria	Flosculariaceae	Trochosphaeridae	Filinia	Filinia longiseta	0	0	0	0	0	0	0	0	0	0	0	0	0	0	0	0	0	0	0	0	0	0	0	0	0	0	0	0	0	0	0	0	0	0	0	0	0	0	0	0	0	3	0
Animalia	Rotifera	Eurotatoria	Flosculariaceae	Trochosphaeridae	Filinia	Filinia opoliensis	0	0	0	0	0	0	0	0	0	0	0	0	0	0	0	0	0	0	0	0	0	0	0	0	0	0	0	0	0	0	0	0	0	0	0	0	0	0	0	0	0	0	0
Animalia	Rotifera	Eurotatoria	Ploima	Asplanchnidae	Asplanchna	Asplanchna girodi	0	0	0	0	0	0	0	0	0	0	0	0	0	0	0	0	0	0	0	0	0	0	0	0	0	0	0	0	0	0	0	0	0	0	0	0	0	0	0	0	0	0	0
Animalia	Rotifera	Eurotatoria	Ploima	Asplanchnidae	Asplanchna	Asplanchna priodonta	0	0	0	0	0	0	0	0	0	0	0	0	0	0	0	0	0	0	0	0	0	0	0	0	0	0	0	0	0	0	0	0	0	0	0	0	0	0	0	0	0	3	2
Animalia	Rotifera	Eurotatoria	Ploima	Brachionidae	Brachionus	Brachionus angularis	0	0	0	0	0	0	0	0	0	0	0	0	0	0	0	0	0	0	0	0	0	0	0	0	0	0	0	0	0	0	0	0	0	0	0	0	0	0	0	0	0	0	0
Animalia	Rotifera	Eurotatoria	Ploima	Brachionidae	Brachionus	Brachionus calyciflorus	0	0	0	0	0	0	0	0	0	0	0	0	0	0	0	0	0	0	0	0	0	0	0	0	0	0	0	0	0	0	0	0	0	0	0	0	0	0	0	0	2	0	1
Animalia	Rotifera	Eurotatoria	Ploima	Brachionidae	Brachionus	Brachionus diversicornis	2	0	0	8	0	0	0	0	0	7	3	0	2	0	0	0	0	0	1	2	6	0	0	0	0	0	18	0	7	23	13	2	2	0	0	0	0	6	1	4	0	0	0
Animalia	Rotifera	Eurotatoria	Ploima	Brachionidae	Brachionus	Brachionus forficula	0	0	0	0	0	0	0	0	0	0	0	0	0	0	0	0	3	0	0	0	0	0	0	0	0	0	0	0	0	0	0	0	0	0	0	0	1	0	0	0	0	0	0
Animalia	Rotifera	Eurotatoria	Ploima	Brachionidae	Brachionus	Brachionus quadridentatus	0	0	0	0	0	0	0	0	0	0	0	0	0	0	0	0	0	0	0	0	0	0	0	0	0	0	0	0	0	0	0	0	0	0	0	0	0	0	0	0	0	0	0
Animalia	Rotifera	Eurotatoria	Ploima	Brachionidae	Keratella	Keratella cochlearis	0	0	0	0	0	10	0	0	0	8	0	0	0	0	0	0	1	0	2	0	0	0	0	0	0	0	0	0	0	0	0	0	0	0	0	0	3	0	0	0	0	0	0
Animalia	Rotifera	Eurotatoria	Ploima	Brachionidae	Keratella	Keratella quadrata	0	3	2	0	0	0	0	0	0	0	0	0	0	3	0	0	0	0	0	0	0	16	4	0	1	0	0	0	0	0	0	0	0	7	2	4	0	0	0	0	0	0	0
Animalia	Rotifera	Eurotatoria	Ploima	Brachionidae	Keratella	Keratella ticinensis	0	0	0	0	0	0	0	0	0	0	0	0	0	0	0	0	0	0	0	0	0	0	0	0	0	0	0	0	0	0	0	0	0	0	0	0	0	0	0	0	0	0	0
Animalia	Rotifera	Eurotatoria	Ploima	Brachionidae	Keratella	Keratella valga	0	0	0	1	0	0	0	0	0	0	6	0	0	0	0	0	0	0	0	2	4	0	0	0	0	0	0	2	5	0	0	0	0	0	0	0	0	0	0	0	0	0	0
Animalia	Rotifera	Eurotatoria	Ploima	Epiphanidae	Epiphanes	Epiphanes senta	0	0	0	0	0	0	0	0	0	0	0	0	0	0	0	0	0	0	0	0	0	0	0	0	0	0	0	0	0	0	0	0	0	0	0	0	0	0	0	0	0	0	0
Animalia	Rotifera	Eurotatoria	Ploima	Epiphanidae	Rhinoglena	Rhinoglena frontalis	0	0	0	10	0	0	0	0	0	0	1	0	0	0	0	2	1	0	0	0	0	0	0	0	0	5	0	5	0	0	0	0	0	0	0	7	0	0	0	0	0	0	0
Animalia	Rotifera	Eurotatoria	Ploima	Gastropodidae	Ascomorpha	Ascomorpha saltans	0	0	0	0	0	3	0	9	0	0	0	0	1	3	0	0	0	0	0	0	0	0	0	0	0	2	0	0	0	0	0	3	3	5	0	0	0	0	5	0	0	0	0
Animalia	Rotifera	Eurotatoria	Ploima	Lecanidae	Lecane	Lecane luna	0	0	0	0	0	0	0	0	0	0	0	0	0	0	0	0	0	0	0	0	0	0	0	0	0	0	0	0	0	0	0	0	0	0	0	0	0	0	0	0	0	0	0
Animalia	Rotifera	Eurotatoria	Ploima	Lecanidae	Lecane	Lecane quadridentata	0	0	0	0	0	0	0	0	0	0	0	0	0	0	0	0	0	0	0	0	0	0	0	0	0	0	0	0	0	0	0	0	0	0	0	0	0	0	0	0	0	0	0
Animalia	Rotifera	Eurotatoria	Ploima	Lecanidae	Lecane	Lecane sp.	0	0	2	0	0	0	0	0	0	10	0	0	0	0	2	0	3	0	0	0	0	0	0	0	0	0	0	0	0	13	0	0	0	0	7	0	0	0	3	0	0	0	0
Animalia	Rotifera	Eurotatoria	Ploima	Lecanidae	Lecane	Lecane ungulata	1	0	0	6	3	0	0	0	9	0	0	0	6	0	0	0	0	2	0	3	0	2	0	0	4	4	0	0	0	0	0	0	0	4	0	0	0	3	0	6	1	8	3
Animalia	Rotifera	Eurotatoria	Ploima	Notommatidae	Cephalodella	Cephalodella catellina	0	0	0	0	0	0	0	0	0	0	0	0	0	0	0	0	0	0	0	0	0	0	0	0	0	0	0	0	0	0	0	0	0	0	0	0	0	0	0	0	0	0	0
Animalia	Rotifera	Eurotatoria	Ploima	Synchaetidae	Ploesoma	Ploesoma hudsoni	0	0	0	0	0	0	0	0	0	0	0	0	0	0	0	0	2	0	10	0	0	0	0	0	0	0	0	0	0	0	0	2	0	0	0	0	0	2	9	3	9	0	0
Animalia	Rotifera	Eurotatoria	Ploima	Synchaetidae	Polyarthra	Polyarthra trigla	0	1	0	0	0	0	0	0	0	0	0	0	2	0	0	0	2	0	0	0	0	17	0	0	0	0	0	0	7	0	0	0	7	0	2	0	0	0	0	0	0	0	0
Animalia	Rotifera	Eurotatoria	Ploima	Synchaetidae	Synchaeta	Synchaeta oblonga	0	0	0	10	1	0	0	2	0	0	0	0	0	0	0	0	0	0	0	0	0	0	0	8	11	0	0	0	0	0	0	0	0	0	0	0	0	0	0	0	0	0	0
Animalia	Rotifera	Eurotatoria	Ploima	Trichocercidae	Trichocerca	Trichocerca bicristata	0	0	0	0	0	0	0	0	0	0	0	0	0	0	0	0	0	0	0	0	0	0	0	0	0	0	0	0	0	0	0	0	0	0	0	0	0	0	0	0	0	0	0
Animalia	Rotifera	Eurotatoria	Ploima	Trichocercidae	Trichocerca	Trichocerca lophoessa	0	0	2	0	0	0	0	0	0	3	0	0	0	0	0	0	0	0	0	0	0	0	0	0	0	0	0	0	0	6	0	0	0	0	0	0	0	7	0	0	0	0	0
Animalia	Rotifera	Eurotatoria	Ploima	Trichocercidae	Trichocerca	Trichocerca rousseleti	1	0	0	0	0	0	0	0	0	0	0	0	0	0	0	0	0	0	0	1	0	0	0	0	0	0	0	0	0	0	0	0	0	0	0	0	0	0	1	0	0	2	0
Chromista	Ciliophora	Oligotrichea	Choreotrichida	Tintinnidiidae	Leprotintinnus	Leprotintinnus sp.	0	0	0	0	0	0	0	0	0	0	0	0	0	0	0	10	0	0	0	2	0	0	0	0	2	0	3	4	0	0	0	0	0	0	0	30	0	0	8	3	0	0	0
Chromista	Ciliophora	Oligotrichea	Halteriida	Halteriidae	Halteria	Halteria grandinella	0	0	0	0	0	0	0	0	0	0	0	0	0	0	0	0	0	0	1	0	0	3	0	0	0	0	0	0	0	0	0	0	6	0	0	0	6	0	0	0	0	2	0
Chromista	Ciliophora	Oligotrichea	Strombidiida	Strombidiidae	Strombidium	Strombidium sp.	3	0	0	0	0	0	0	0	0	0	0	2	0	0	0	0	0	9	0	0	6	0	0	7	0	0	0	0	0	0	0	4	0	0	1	0	0	12	0	0	1	0	2
Chromista	Heliozoa	\	Centrohelida	Acanthocystidae	Acanthocystis	Acanthocystis turfacea	0	0	0	0	0	0	0	0	0	0	0	0	0	0	0	0	0	0	0	0	0	0	0	0	0	0	0	0	0	0	0	0	0	0	0	0	0	1	0	0	0	0	0
Chromista	Ochrophyta	Raphidophyceae	Actinophryida	Actinophryidae	Actinophrys	Actinophrys sol	0	0	0	0	0	0	0	0	3	2	0	0	0	0	0	0	7	0	0	0	0	0	0	0	0	0	0	0	1	6	0	0	0	0	0	0	12	0	0	0	0	0	0
Protozoa	Amoebozoa	Lobosa	Amoebida	Vahlkampfidae	Vahlkampfia	Vahlkampfia sp.	0	0	0	0	0	0	0	0	0	0	0	0	0	0	0	0	0	0	0	0	0	0	0	0	0	0	0	0	0	0	0	0	0	0	0	0	0	0	0	0	0	0	3
Protozoa	Amoebozoa	Lobosa	Arcellinida	Arcellidae	Arcella	Arcella arenaria	6	1	0	0	0	0	0	0	2	7	0	0	0	0	0	0	0	0	0	0	12	7	0	0	0	0	0	0	0	12	0	0	0	0	0	0	0	0	2	0	0	7	0
Protozoa	Amoebozoa	Lobosa	Arcellinida	Arcellidae	Arcella	Arcella discoides	0	0	0	0	0	0	0	0	0	0	0	0	0	0	0	0	0	0	0	0	0	0	0	0	0	0	0	0	0	0	0	0	0	0	0	0	0	0	0	0	0	0	3
Protozoa	Amoebozoa	Lobosa	Arcellinida	Centropyxidae	Centropyxis	Centropyxis aerophila	2	1	0	0	0	0	0	1	0	0	0	0	0	0	0	0	0	0	0	0	1	6	0	0	0	0	0	0	0	0	0	0	0	0	3	0	0	0	0	0	0	4	0
Protozoa	Amoebozoa	Lobosa	Arcellinida	Difflugiidae	Difflugia	Difflugia globulosa	0	0	0	0	0	0	0	0	0	0	0	0	0	0	0	0	0	0	0	0	0	0	0	0	0	0	0	0	0	0	0	0	0	0	0	0	0	0	0	0	0	0	0
Protozoa	Amoebozoa	Lobosa	Arcellinida	Difflugiidae	Difflugia	Difflugia urceolata	0	0	0	1	0	2	0	0	0	0	0	0	0	0	0	0	0	0	0	0	0	0	0	3	0	6	6	0	0	0	0	1	0	5	0	0	5	0	0	7	0	0	0
[truncated: 77 more columns]

## Sheet: Phytoplankton
taxonomic group	class	order	family	genus	species	2021_May_Sample1	2021_May_Sample2	2021_May_Sample3	2021_May_Sample4	2021_May_Sample5	2021_May_Sample6	2021_May_Sample7	2021_May_Sample8	2021_May_Sample9	2021_May_Sample10	2021_May_Sample11	2021_May_Sample12	2021_May_Sample13	2021_May_Sample14	2021_May_Sample15	2021_May_Sample16	2021_May_Sample17	2021_May_Sample18	2021_May_Sample19	2021_May_Sample20	2021_Sep_Sample1	2021_Sep_Sample2	2021_Sep_Sample3	2021_Sep_Sample4	2021_Sep_Sample5	2021_Sep_Sample6	2021_Sep_Sample7	2021_Sep_Sample8	2021_Sep_Sample9	2021_Sep_Sample10	2021_Sep_Sample11	2021_Sep_Sample12	2021_Sep_Sample13	2021_Sep_Sample14	2021_Sep_Sample15	2021_Sep_Sample16	2021_Sep_Sample17	2021_Sep_Sample18	2021_Sep_Sample19	2021_Sep_Sample20	2022_May_Sample1	2022_May_Sample2	2022_May_Sample3	2022_May_Sample4
cyanobacteria	Cyanophyceae	Chroococcales	Chroococcaceae	Chroococcus	Chroococcus cohaerens	0	0	0	0	0	0	0	0	0	0	0	0	0	0	0	0	0	0	0	0	0	0	0	0	0	0	0	0	0	0	0	0	0	0	0	0	0	0	0	0	30	0	0	0
cyanobacteria	Cyanophyceae	Chroococcales	Chroococcaceae	Chroococcus	Chroococcus tenax	0	0	0	0	0	0	0	17	2871	0	0	28	0	0	0	0	1	2246	3	0	0	0	0	0	0	0	0	402	82	0	0	83	0	0	0	0	42	0	34	0	3	0	27	0
cyanobacteria	Cyanophyceae	Chroococcales	Chroococcaceae	Chroococcus	Chroococcus turgidus	0	0	0	0	0	0	0	0	0	0	0	0	0	0	0	0	0	0	0	0	0	0	0	0	0	0	0	0	0	0	0	0	0	0	0	0	0	0	0	0	0	0	0	42
cyanobacteria	Cyanophyceae	Chroococcales	Microcystaceae	Aphanocapsa	Aphanocapsa delicatissima	33	28	27	9	33	16	35	23	22	0	0	1633	2	37	1453	14	35	38	15	31	50	62	71	461	66	78	171	36	1830	0	0	80	392	96	139	41	399	70	16	64	21	0	35	24
cyanobacteria	Cyanophyceae	Chroococcales	Microcystaceae	Aphanocapsa	Aphanocapsa rivularis	15	0	0	373	10	282	14	33	6	20	33	27	18	0	44	323	25	20	29	30	64	0	0	6	75	9	29	60	391	40	37	12	29	0	54	75	74	18	1	15	11	26	0	485
cyanobacteria	Cyanophyceae	Chroococcales	Microcystaceae	Aphanocapsa	Aphanocapsa thermalis	0	0	0	0	0	0	0	0	0	0	576	0	0	0	0	0	0	0	0	0	0	0	0	0	0	0	0	0	0	0	0	0	0	0	0	0	0	0	0	0	20	0	266	0
cyanobacteria	Cyanophyceae	Chroococcales	Microcystaceae	Microcystis	Microcystis incerta	0	0	0	0	0	0	0	0	0	0	0	0	27	0	0	0	0	0	0	0	0	0	0	0	0	0	0	0	0	0	0	0	0	0	0	0	0	0	0	0	10	0	0	0
cyanobacteria	Cyanophyceae	Chroococcales	Microcystaceae	Microcystis	Microcystis smithii	0	0	0	0	0	0	0	0	0	0	0	0	0	0	0	0	0	0	0	0	0	0	0	0	0	0	0	0	0	0	0	0	0	0	0	0	0	0	0	0	0	0	0	0
cyanobacteria	Cyanophyceae	Chroococcales	Microcystaceae	Microcystis	Microcystis viridis	0	0	0	0	0	0	0	0	0	0	0	0	0	0	0	0	0	0	0	0	0	0	0	0	0	0	0	0	0	0	0	0	0	0	0	0	0	0	0	0	0	0	0	0
cyanobacteria	Cyanophyceae	Leptolyngbyales	Leptolyngbyaceae	Leptolyngbya	Leptolyngbya boryana	0	0	24	0	0	0	0	0	0	0	0	0	0	31	0	0	0	0	20	0	0	0	0	0	0	0	0	0	0	0	0	0	0	36	0	0	0	0	0	0	22	0	22	0
cyanobacteria	Cyanophyceae	Nostocales	Aphanizomenonaceae	Aphanizomenon	Aphanizomenon issatschenkoi	0	0	0	0	0	0	0	32	0	0	0	0	447	35	0	21	0	0	0	0	0	0	0	0	0	0	0	76	0	0	0	0	0	0	0	0	0	0	0	0	15	0	0	0
cyanobacteria	Cyanophyceae	Nostocales	Aphanizomenonaceae	Raphidiopsis	Raphidiopsis curvata	0	0	0	16	36	0	0	0	0	2	7	0	0	0	0	0	0	0	0	0	0	0	0	71	48	0	0	0	0	89	64	0	0	0	0	0	0	0	0	0	2319	0	0	0
cyanobacteria	Cyanophyceae	Nostocales	Nostocaceae	Anabaena	Anabaena flos-aquae	0	0	0	0	0	0	0	0	0	0	0	0	0	0	0	0	0	0	0	0	0	0	0	0	0	0	0	0	0	0	0	0	0	0	0	0	0	0	0	0	41	0	0	0
cyanobacteria	Cyanophyceae	Nostocales	Nostocaceae	Anabaena	Anabaena oscillarioides	0	23	0	0	0	0	0	4	29	0	0	0	0	0	0	0	0	0	0	0	0	0	0	0	0	0	0	164	46	0	0	0	0	0	0	0	0	0	0	0	1	0	45	14
cyanobacteria	Cyanophyceae	Nostocales	Nostocaceae	Nostoc	Nostoc punctiforme	0	0	0	0	0	0	0	0	0	0	0	0	0	0	0	0	0	4	0	0	0	0	0	0	0	0	0	0	0	0	0	0	0	0	0	0	0	4	0	0	0	0	0	0
cyanobacteria	Cyanophyceae	Oscillatoriales	Oscillatoriaceae	Oscillatoria	Oscillatoria acutissima	0	0	0	0	0	0	0	50	46	0	12	0	0	40	0	0	0	0	0	0	0	0	0	0	0	0	0	64	429	0	3	0	0	83	0	0	0	0	0	0	24	0	0	16
cyanobacteria	Cyanophyceae	Oscillatoriales	Oscillatoriaceae	Oscillatoria	Oscillatoria chlorina	0	0	0	0	0	0	0	0	5	0	0	0	0	0	0	0	0	0	0	0	0	0	0	0	0	0	0	0	0	0	0	0	0	0	0	0	0	0	0	0	0	0	0	0
cyanobacteria	Cyanophyceae	Oscillatoriales	Oscillatoriaceae	Oscillatoria	Oscillatoria princeps	0	0	1731	344	0	426	0	0	0	0	0	0	44	0	0	37	27	0	0	0	0	0	0	0	0	0	0	0	0	0	0	0	0	0	0	0	0	0	0	0	0	0	0	0
cyanobacteria	Cyanophyceae	Oscillatoriales	Oscillatoriaceae	Phormidium	Phormidium tenue	0	0	0	26	0	0	0	0	0	0	0	0	0	0	0	0	0	0	0	0	0	0	0	9	0	0	0	0	0	0	0	0	0	0	0	0	0	0	0	0	0	0	0	43
cyanobacteria	Cyanophyceae	Pseudanabaenales	Pseudanabaenaceae	Pseudanabaena	Pseudanabaena catenata	28	0	0	0	0	0	0	0	8	0	0	0	0	42	44	0	16	0	0	0	79	0	0	0	0	0	0	0	14	0	0	0	0	35	91	0	17	0	0	0	26	7	0	0
cyanobacteria	Cyanophyceae	Pseudanabaenales	Pseudanabaenaceae	Pseudanabaena	Pseudanabaena sp.	0	0	0	0	0	0	0	0	0	0	0	0	0	0	0	0	0	0	0	0	0	0	0	0	0	0	0	0	0	0	0	0	0	0	0	0	0	0	0	0	0	0	0	0
cyanobacteria	Cyanophyceae	Synechococcales	Merismopediaceae	Merismopedia	Merismopedia glauca	0	0	0	0	0	0	0	0	0	0	0	0	0	0	0	0	0	0	0	0	0	0	0	0	0	0	0	0	0	0	0	0	0	0	0	0	0	0	0	0	0	0	0	0
cyanobacteria	Cyanophyceae	Synechococcales	Merismopediaceae	Merismopedia	Merismopedia minima	0	0	22	0	0	0	491	0	0	0	0	0	0	0	0	0	0	0	0	0	0	0	0	0	0	0	0	0	0	0	0	0	0	0	0	0	0	0	0	0	11	0	0	0
cyanobacteria	Cyanophyceae	Synechococcales	Merismopediaceae	Merismopedia	Merismopedia punctata	31	0	0	0	0	20	0	0	0	0	0	0	0	0	0	0	42	0	0	0	0	0	0	0	0	0	0	0	0	0	0	0	0	0	0	0	43	0	0	0	0	0	0	0
cyanobacteria	Cyanophyceae	Synechococcales	Synechococcaceae	Rhabdogloea	Rhabdogloea	0	0	0	0	0	0	0	0	0	0	0	0	0	0	0	0	0	0	0	0	0	0	0	0	0	0	0	0	0	0	0	0	0	0	0	0	0	0	0	0	0	0	0	0
diatoms	Bacillariophyceae	Bacillariales	Bacillariaceae	Bacillaria	Bacillaria paradoxa	0	0	0	0	0	0	0	0	0	0	0	0	0	0	0	0	0	0	0	0	0	0	0	0	0	0	0	0	0	0	0	0	0	0	0	0	0	0	0	0	0	0	0	0
diatoms	Bacillariophyceae	Bacillariales	Bacillariaceae	Nitzschia	Nitzschia acicularis	0	0	0	0	0	0	0	0	0	0	0	0	0	0	0	0	0	0	0	0	0	0	0	0	0	0	0	0	0	0	0	0	0	0	0	0	0	0	0	0	0	0	0	0
diatoms	Bacillariophyceae	Bacillariales	Bacillariaceae	Nitzschia	Nitzschia denticula	0	0	0	0	0	0	0	0	0	0	0	0	0	0	0	0	0	0	0	0	0	0	0	0	0	0	0	0	0	0	0	0	0	0	0	0	0	0	0	0	44	7	19	23
diatoms	Bacillariophyceae	Bacillariales	Bacillariaceae	Nitzschia	Nitzschia linearis	0	0	0	0	0	0	0	0	0	0	0	0	0	0	0	0	0	0	0	0	0	0	0	0	0	0	0	0	0	0	0	0	0	0	0	0	0	0	0	0	0	0	0	0
diatoms	Bacillariophyceae	Bacillariales	Bacillariaceae	Nitzschia	Nitzschia lorenziana	0	0	0	0	0	0	0	0	0	0	0	0	0	0	0	0	0	0	0	0	0	0	0	0	0	0	0	0	0	0	0	0	0	0	0	0	0	0	0	0	0	0	26	0
diatoms	Bacillariophyceae	Bacillariales	Bacillariaceae	Nitzschia	Nitzschia palea	0	0	0	0	0	0	0	0	0	0	0	0	0	0	0	0	0	0	0	0	0	0	0	0	0	0	0	0	0	0	0	0	0	0	0	0	0	0	0	0	40	17	16	21
diatoms	Bacillariophyceae	Bacillariales	Bacillariaceae	Nitzschia	Nitzschia sp.	0	0	0	0	0	0	0	0	0	2	32	0	0	0	14	0	0	0	0	8	0	0	2	0	0	0	0	0	0	99	32	0	0	0	88	0	0	0	0	54	0	0	0	0
diatoms	Bacillariophyceae	Cocconeidales	Cocconeidaceae	Cocconeis	Cocconeis placentula	0	0	27	0	0	0	38	0	0	0	6	0	2	8	24	24	23	5	0	0	0	0	14	0	0	0	14	0	319	62	90	0	94	42	67	306	100	56	0	0	0	37	0	0
diatoms	Bacillariophyceae	Cymbellales	Cymbellaceae	Cymbella	Cymbella cistula	0	0	0	0	13	0	0	0	0	0	0	0	0	0	0	0	0	0	0	0	0	0	0	0	1	0	0	0	0	0	0	0	0	0	0	0	0	0	0	0	0	0	0	0
diatoms	Bacillariophyceae	Cymbellales	Cymbellaceae	Cymbella	Cymbella cymbiformis	0	0	0	0	0	0	0	0	0	0	0	0	0	0	0	0	0	0	0	0	0	0	0	0	0	0	0	0	0	0	0	0	0	0	0	0	0	0	0	0	12	0	25	0
diatoms	Bacillariophyceae	Cymbellales	Cymbellaceae	Cymbella	Cymbella sp.	0	0	0	36	0	0	0	0	0	0	0	0	41	0	0	0	0	0	0	0	0	0	0	67	0	0	0	0	0	0	0	0	22	0	0	0	0	0	0	0	45	0	50	0
diatoms	Bacillariophyceae	Cymbellales	Cymbellaceae	Cymbella	Cymbella tumida	0	0	0	0	0	0	0	0	0	0	0	0	0	0	0	0	0	0	0	0	0	0	0	0	0	0	0	0	0	0	0	0	0	0	0	0	0	0	0	0	0	23	49	19
diatoms	Bacillariophyceae	Cymbellales	Gomphonemataceae	Gomphonema	Gomphonema angustatum	0	0	0	0	0	0	0	0	0	0	0	0	0	0	0	0	0	0	0	0	0	0	0	0	0	0	0	0	0	0	0	0	0	0	0	0	0	0	0	0	0	0	0	0
diatoms	Bacillariophyceae	Cymbellales	Gomphonemataceae	Gomphonema	Gomphonema angusticephalum	0	0	0	0	0	0	0	0	0	0	0	0	0	0	0	0	0	0	0	0	0	0	0	0	0	0	0	0	0	0	0	0	0	0	0	0	0	0	0	0	0	0	0	0
diatoms	Bacillariophyceae	Cymbellales	Gomphonemataceae	Gomphonema	Gomphonema augur	0	0	0	0	0	0	0	0	0	0	0	0	0	0	0	0	0	0	0	0	0	0	0	0	0	0	0	0	0	0	0	0	0	0	0	0	0	0	0	0	0	0	0	0
diatoms	Bacillariophyceae	Cymbellales	Gomphonemataceae	Gomphonema	Gomphonema constrictum	0	0	0	0	0	0	0	0	0	0	0	0	0	0	0	0	0	0	0	0	0	0	0	0	0	0	0	0	0	0	0	0	0	0	0	0	0	0	0	0	0	0	0	0
diatoms	Bacillariophyceae	Cymbellales	Gomphonemataceae	Gomphonema	Gomphonema hedinii	0	0	0	0	0	0	0	0	0	0	0	0	0	0	0	0	0	0	0	0	0	0	0	0	0	0	0	0	0	0	0	0	0	0	0	0	0	0	0	0	0	0	0	0
diatoms	Bacillariophyceae	Cymbellales	Gomphonemataceae	Gomphonema	Gomphonema parvulum	0	0	0	0	30	0	38	0	0	0	0	0	0	0	0	0	0	0	0	32	0	0	0	0	55	0	85	0	0	0	0	0	0	0	0	0	0	0	0	74	37	0	29	0
diatoms	Bacillariophyceae	Eunotiales	Eunotiaceae	Eunotia	Eunotia arcus	43	27	40	0	15	50	0	20	2	28	0	0	6	39	9	45	12	19	9	36	88	72	253	0	78	97	0	59	50	84	64	86	63	113	78	96	40	499	91	21	21	0	36	0
diatoms	Bacillariophyceae	Eunotiales	Eunotiaceae	Eunotia	Eunotia serra	0	0	0	2	0	0	0	0	0	0	0	0	0	0	0	0	0	0	0	0	0	0	0	72	0	0	0	0	0	0	0	0	0	0	0	0	0	0	0	0	0	0	36	34
diatoms	Bacillariophyceae	Eunotiales	Eunotiaceae	Eunotia	Eunotia sp.	0	0	0	0	0	0	0	0	0	0	0	0	0	0	0	0	0	0	0	0	0	0	0	0	0	0	0	0	0	0	0	0	0	0	0	0	0	0	0	0	0	0	0	0
diatoms	Bacillariophyceae	Mastogloiales	Mastogloiaceae	Mastogloia	Mastogloia sp.	8	0	13	1	0	0	35	0	0	36	0	45	0	0	0	0	28	0	0	0	60	0	62	99	0	0	82	0	0	16	0	6	0	0	0	0	29	0	0	0	14	0	0	0
diatoms	Bacillariophyceae	Naviculales	Amphipleuraceae	Amphipleura	Amphipleura pellucida	0	0	0	0	0	0	0	0	0	0	0	0	0	0	0	0	0	0	0	0	0	0	0	0	0	0	0	0	0	0	0	0	0	0	0	0	0	0	0	0	0	0	0	0
diatoms	Bacillariophyceae	Naviculales	Amphipleuraceae	Frustulia	Frustulia rhomboides	0	0	0	0	0	0	0	0	0	0	0	0	0	0	0	0	0	0	0	0	0	0	0	0	0	0	0	0	0	0	0	0	0	0	0	0	0	0	0	0	0	0	0	0
diatoms	Bacillariophyceae	Naviculales	Amphipleuraceae	Frustulia	Frustulia vulgaris	0	0	0	0	0	0	6	0	0	0	0	0	17	0	0	0	31	0	0	0	0	0	0	0	0	0	86	0	0	0	0	0	52	0	0	0	77	0	0	0	0	0	0	31
diatoms	Bacillariophyceae	Naviculales	Diploneidaceae	Diploneis	Diploneis ovalis	0	0	0	0	0	0	0	0	0	0	0	0	0	0	0	0	0	0	0	0	0	0	0	0	0	0	0	0	0	0	0	0	0	0	0	0	0	0	0	0	0	0	0	0
diatoms	Bacillariophyceae	Naviculales	Diploneidaceae	Diploneis	Diploneis purlla	0	0	0	0	0	0	0	0	0	0	0	0	0	0	0	0	0	0	0	0	0	0	0	0	0	0	0	0	0	0	0	0	0	0	0	0	0	0	0	0	0	0	0	0
diatoms	Bacillariophyceae	Naviculales	Naviculaceae	Navicula	Navicula cuspidata	0	0	0	0	0	0	0	0	0	0	0	0	0	0	0	0	0	0	0	0	0	0	0	0	0	0	0	0	0	0	0	0	0	0	0	0	0	0	0	0	0	0	0	0
diatoms	Bacillariophyceae	Naviculales	Naviculaceae	Navicula	Navicula exigua	40	41	45	29	29	16	0	0	0	25	27	32	0	28	0	26	14	0	15	31	44	142	91	53	76	57	0	370	12	84	70	196	75	87	0	76	322	61	254	29	0	28	0	8
diatoms	Bacillariophyceae	Naviculales	Naviculaceae	Navicula	Navicula graciloides	0	0	0	0	0	0	0	0	0	0	0	0	0	0	0	0	0	0	0	0	0	0	0	0	0	0	0	0	0	0	0	0	0	0	0	0	0	0	0	0	0	0	8	12
diatoms	Bacillariophyceae	Naviculales	Naviculaceae	Navicula	Navicula minuscula	0	0	0	0	0	0	0	26	0	0	0	0	0	0	0	0	0	0	0	0	0	0	0	0	0	0	0	32	0	0	0	0	0	0	0	0	0	0	0	0	13	0	27	30
diatoms	Bacillariophyceae	Naviculales	Naviculaceae	Navicula	Navicula pupula	0	0	0	0	0	0	0	0	0	0	0	0	0	0	0	0	0	0	0	0	0	0	0	0	0	0	0	0	0	0	0	0	0	0	0	0	0	0	0	0	0	0	0	0
diatoms	Bacillariophyceae	Naviculales	Naviculaceae	Navicula	Navicula radiosa	0	0	0	0	0	0	0	0	0	0	0	0	0	0	0	0	0	0	0	0	0	0	0	0	0	0	0	0	0	0	0	0	0	0	0	0	0	0	0	0	42	0	8	0
diatoms	Bacillariophyceae	Naviculales	Naviculaceae	Navicula	Navicula simples	0	0	0	0	0	0	0	0	16	0	0	0	0	0	0	0	0	0	0	0	0	0	0	0	0	0	0	0	86	0	0	0	0	0	0	0	0	0	0	0	0	13	33	0
diatoms	Bacillariophyceae	Naviculales	Pinnulariaceae	Pinnularia	Pinnularia gentilis	0	0	0	0	0	0	0	0	0	0	0	0	0	0	0	0	0	0	0	0	0	0	0	0	0	0	0	0	0	0	0	0	0	0	0	0	0	0	0	0	0	0	0	0
diatoms	Bacillariophyceae	Naviculales	Pinnulariaceae	Pinnularia	Pinnularia viridis	0	0	0	0	0	0	0	0	0	0	0	0	0	0	0	0	0	0	0	0	0	0	0	0	0	0	0	0	0	0	0	0	0	0	0	0	0	0	0	0	0	0	0	0
diatoms	Bacillariophyceae	Naviculales	Pinnulariaceae	Pinnularia	Pinnularia interrupta	0	0	0	0	0	0	0	0	0	0	0	0	0	0	0	0	0	0	0	0	0	0	0	0	0	0	0	0	0	0	0	0	0	0	0	0	0	0	0	0	0	0	0	0
diatoms	Bacillariophyceae	Naviculales	Pleurosigmataceae	Gyrosigma	Gyrosigma acuminatum	0	0	0	0	0	0	0	0	0	0	0	0	0	0	0	0	0	0	0	0	0	0	0	0	0	0	0	0	0	0	0	0	0	0	0	0	0	0	0	0	0	0	0	0
diatoms	Bacillariophyceae	Naviculales	Stauroneidaceae	Stauroneis	Stauroneis anceps	0	0	0	0	0	0	0	0	0	0	0	0	0	0	0	0	0	0	0	0	0	0	0	0	0	0	0	0	0	0	0	0	0	0	0	0	0	0	0	0	0	0	42	0
diatoms	Bacillariophyceae	Naviculales	Stauroneidaceae	Stauroneis	Stauroneis pygmaea	0	0	0	0	0	0	0	0	0	0	0	0	0	0	0	0	0	0	0	0	0	0	0	0	0	0	0	0	0	0	0	0	0	0	0	0	0	0	0	0	0	0	0	0
diatoms	Bacillariophyceae	Surirellales	Surirellaceae	Surirella	Surirella robusta	0	0	0	0	0	0	0	0	0	0	0	0	0	0	0	0	0	0	0	0	0	0	0	0	0	0	0	0	0	0	0	0	0	0	0	0	0	0	0	0	0	0	0	0
diatoms	Bacillariophyceae	Thalassiophysales	Catenulaceae	Amphora	Amphora ovalis	0	0	0	0	0	0	0	0	0	20	0	0	0	0	0	0	0	0	0	0	0	0	0	0	0	0	0	0	0	100	0	0	0	0	0	0	0	0	0	0	25	0	20	0
diatoms	Coscinodiscophyceae	Melosirales	Melosiraceae	Melosira	Melosira ambigua	0	0	0	0	0	0	0	0	0	0	0	0	0	0	0	0	0	0	0	0	0	0	0	0	0	0	0	0	0	0	0	0	0	0	0	0	0	0	0	0	0	0	0	13
diatoms	Coscinodiscophyceae	Melosirales	Melosiraceae	Melosira	Melosira granulata	0	0	0	0	44	0	0	0	0	0	26	0	23	0	0	0	41	0	0	0	0	0	0	0	3	0	0	0	0	0	492	0	24	0	0	0	5	0	0	0	0	2	24	0
diatoms	Coscinodiscophyceae	Melosirales	Melosiraceae	Melosira	Melosira sp.	0	0	0	0	0	0	0	0	0	0	0	0	0	0	0	0	0	0	0	0	0	0	0	0	0	0	0	0	0	0	0	0	0	0	0	0	0	0	0	0	0	0	0	0
diatoms	Coscinodiscophyceae	Melosirales	Melosiraceae	Melosira	Melosira granulate	0	0	0	0	0	0	0	0	0	0	0	0	0	0	0	0	0	0	0	0	0	0	0	0	0	0	0	0	0	0	0	0	0	0	0	0	0	0	0	0	0	0	0	0
diatoms	Coscinodiscophyceae	Melosirales	Melosiraceae	Melosira	Melosira varians	0	0	0	0	0	0	0	0	0	0	0	0	0	0	0	0	0	0	0	0	0	0	0	0	0	0	0	0	0	0	0	0	0	0	0	0	0	0	0	0	0	0	0	0
diatoms	Coscinodiscophyceae	Stephanodiscales	Stephanodiscaceae	Cyclotella	Cyclotella asterocoaata	0	0	0	0	0	0	0	0	0	0	0	0	0	0	0	0	0	0	0	0	0	0	0	0	0	0	0	0	0	0	0	0	0	0	0	0	0	0	0	0	0	0	0	0
diatoms	Coscinodiscophyceae	Stephanodiscales	Stephanodiscaceae	Cyclotella	Cyclotella meneghiniana	27	0	48	43	0	0	1	46	31	41	0	0	50	0	21	0	0	0	37	0	56	0	31	78	0	0	40	260	50	71	361	449	458	0	40	0	437	0	271	0	28	21	1	28
diatoms	Coscinodiscophyceae	Thalassiosirales	Skeletonemataceae	Skeletonema	Skeletonema costatum	22	19	0	50	0	35	0	26	46	2	3	21	31	0	13	21	23	24	20	0	120	195	364	124	0	1	304	523	2088	67	201	79	366	0	215	309	193	109	241	0	26	2	48	39
diatoms	Fragilariophyceae	Fragilariales	Fragilariaceae	Asterionella	Asterionella formosa	0	0	0	0	0	0	0	0	0	0	0	0	0	0	0	0	0	0	0	0	0	0	0	0	0	0	0	0	0	0	0	0	0	0	0	0	0	0	0	0	0	0	0	0
diatoms	Fragilariophyceae	Fragilariales	Fragilariaceae	Fragilaria	Fragilaria capucina	0	0	0	0	0	0	0	0	0	0	0	0	0	0	0	0	0	0	0	0	0	0	0	0	0	0	0	0	0	0	0	0	0	0	0	0	0	0	0	0	0	0	0	0
diatoms	Fragilariophyceae	Fragilariales	Fragilariaceae	Fragilaria	Fragilaria crotonensis	0	0	0	0	0	0	10	18	0	0	0	0	0	0	0	0	0	0	0	0	0	0	0	0	0	0	78	40	0	0	0	0	0	0	0	0	0	0	0	0	0	0	0	0
diatoms	Fragilariophyceae	Fragilariales	Fragilariaceae	Fragilaria	Fragilaria intermedia	0	0	0	0	0	0	0	0	0	0	0	0	0	0	48	0	31	0	0	0	0	0	0	0	0	0	0	0	0	0	0	0	0	0	57	0	71	0	0	0	0	0	0	0
diatoms	Fragilariophyceae	Fragilariales	Fragilariaceae	Synedra	Synedra actinastroides	0	0	0	0	0	0	0	0	0	0	0	0	0	0	0	0	0	0	0	0	0	0	0	0	0	0	0	0	0	0	0	0	0	0	0	0	0	0	0	0	0	0	0	0
diatoms	Fragilariophyceae	Fragilariales	Fragilariaceae	Synedra	Synedra acus	0	0	0	0	0	0	0	0	0	34	48	0	0	0	0	0	0	0	0	0	0	0	0	0	0	0	0	0	0	49	36	0	0	0	0	0	18	0	90	0	0	0	0	0
diatoms	Fragilariophyceae	Fragilariales	Fragilariaceae	Synedra	Synedra pulchella var. lanceolata	38	20	20	0	5	2	11	33	26	0	37	26	45	12	40	43	0	46	0	28	61	65	6	22	98	93	88	45	42	32	56	92	95	44	18	9	41	66	25	20	0	0	30	0
diatoms	Fragilariophyceae	Fragilariales	Fragilariaceae	Synedra	Synedra ulna	0	0	0	0	0	0	0	0	0	0	0	0	0	0	0	0	0	0	0	0	0	0	0	0	0	0	0	0	0	0	0	0	0	0	0	0	0	0	0	0	0	0	0	0
diatoms	Fragilariophyceae	Tabellariales	Tabellariaceae	Tabellaria	Tabellaria fenestrata	0	0	0	0	0	0	0	0	0	0	0	0	0	0	0	0	0	0	0	0	0	0	0	0	0	0	0	0	0	0	0	0	0	0	0	0	0	0	0	0	0	0	0	0
dinoflagellates	Dinophyceae	Gonyaulacales	Ceratiaceae	Ceratium	Ceratium furca	0	0	0	0	0	0	0	0	0	0	0	0	0	0	0	0	0	0	0	0	0	0	0	0	0	0	0	0	0	0	0	0	0	0	0	0	0	0	0	0	0	0	0	0
dinoflagellates	Dinophyceae	Peridiniales	Glenodiniaceae	Glenodinium	Glenodinium pulvisculus	0	0	0	0	0	0	0	0	0	0	0	0	0	0	0	0	0	0	0	0	0	0	0	0	0	0	0	0	0	0	0	0	0	0	0	0	0	0	0	0	0	0	0	0
dinoflagellates	Dinophyceae	Peridiniales	Peridiniaceae	Peridinium	Peridinium elpatiewskyi	0	0	0	0	0	0	0	0	0	0	0	0	0	0	0	0	0	0	0	0	0	0	0	0	0	0	0	0	0	0	0	0	0	0	0	0	0	0	0	34	0	0	0	0
dinoflagellates	Dinophyceae	Peridiniales	Peridiniaceae	Peridinium	Peridinium gatunense	15	29	31	0	21	0	39	40	41	24	19	18	48	0	0	31	34	0	0	22	77	85	76	0	2	48	94	63	16	13	91	91	49	98	52	64	40	2	0	30	0	0	0	0
dinoflagellates	Dinophyceae	Peridiniales	Peridiniaceae	Peridinium	Peridinium pusillum	0	0	0	0	0	0	0	0	0	0	0	0	0	0	0	0	0	0	0	0	0	0	0	0	0	0	0	0	0	0	0	0	0	0	0	0	0	0	0	0	0	2	0	0
dinoflagellates	Dinophyceae	Peridiniales	Peridiniaceae	Peridinium	Peridinium sp.	0	0	0	0	0	0	0	0	0	0	0	0	0	0	0	0	0	0	0	0	0	0	0	0	0	0	0	0	0	0	0	0	0	0	0	0	0	0	0	0	0	0	0	0
dinoflagellates	Dinophyceae	Peridiniales	Peridiniopsidaceae	Peridiniopsis	Peridiniopsis sp.	0	0	0	0	0	0	0	28	5	0	0	0	0	0	48	25	34	0	0	0	0	0	0	0	0	0	0	442	14	0	0	0	0	0	50	68	47	0	0	0	42	32	40	20
dinoflagellates	Dinophyceae	Prorocentrales	Prorocentraceae	Prorocentrum	Prorocentrum minimum	26	0	27	0	0	0	2	0	0	33	50	23	0	0	21	0	5	0	35	22	24	0	45	0	0	0	57	0	0	57	63	84	0	0	24	0	77	0	76	80	0	0	0	6
euglenoids	Euglenida	Euglenales	Euglenaceae	Euglena	Euglena deses	0	0	0	0	0	0	0	0	0	0	0	0	0	0	0	0	0	0	0	0	0	0	0	0	0	0	0	0	0	0	0	0	0	0	0	0	0	0	0	0	0	0	0	0
euglenoids	Euglenida	Euglenales	Euglenaceae	Euglena	Euglena thinophila	15	0	0	0	0	0	0	0	0	0	44	0	0	0	0	33	0	0	0	50	73	0	0	0	0	0	0	0	0	0	76	0	0	0	0	445	0	0	0	92	44	0	0	0
euglenoids	Euglenida	Euglenales	Euglenaceae	Trachelomonas	Trachelomonas oblonga	0	0	0	0	0	0	0	0	0	0	0	0	0	0	0	0	0	0	0	0	0	0	0	0	0	0	0	0	0	0	0	0	0	0	0	0	0	0	0	0	7	11	0	0
euglenoids	Euglenida	Euglenales	Euglenaceae	Trachelomonas	Trachelomonas sp.	8	28	0	39	50	0	4	45	16	0	30	26	0	33	33	0	33	42	23	33	3	45	0	98	22	23	41	36	84	70	45	55	39	57	69	83	13	79	80	63	35	18	25	0
euglenoids	Euglenida	Euglenales	Euglenaceae	Trachelomonas	Trachelomonas volvecina	0	0	0	0	0	0	0	0	0	0	0	0	0	0	0	0	0	0	0	0	0	0	0	0	0	0	0	0	0	0	0	0	0	0	0	0	0	0	0	0	20	1	28	50
euglenoids	Euglenida	Euglenales	Phacaceae	Lepocinclis	Lepocinclis fusiformis	0	0	0	0	0	0	0	0	0	0	0	0	0	0	0	0	0	0	0	0	0	0	0	0	0	0	0	0	0	0	0	0	0	0	0	0	0	0	0	0	0	0	0	0
euglenoids	Euglenida	Euglenales	Phacaceae	Phacus	Phacus agilis	0	18	0	0	0	0	0	0	0	0	0	0	0	0	0	0	0	0	0	0	0	96	0	0	0	0	0	0	0	0	0	0	0	0	0	0	0	0	0	0	0	0	0	0
euglenoids	Euglenida	Euglenales	Phacaceae	Phacus	Phacus sp.	0	0	0	0	0	0	0	0	0	0	0	0	0	0	0	0	0	0	0	0	0	0	0	0	0	0	0	0	0	0	0	0	0	0	0	0	0	0	0	0	0	0	0	0
green algae	Chlorophyceae	/	Treubariaceae	Treubaria	Treubaria crassispina	35	11	19	3	18	5	31	0	46	0	16	0	0	0	10	42	0	0	21	26	43	43	78	45	24	40	70	12	3	84	51	34	88	50	240	61	86	45	52	64	0	0	0	0
green algae	Chlorophyceae	Chlamydomonadales	Chlamydomonadaceae	Chlamydomonas	Chlamydomonas globosa	0	0	0	0	0	0	0	0	0	5	15	0	0	0	0	0	0	0	0	0	0	0	0	0	0	0	0	0	0	76	87	0	0	0	0	0	0	0	0	0	0	0	0	33
green algae	Chlorophyceae	Chlamydomonadales	Chlorococcaceae	Chlorococcum	Chlorococcum humicola	0	39	0	0	0	0	9	0	0	0	25	0	0	0	0	0	0	0	0	0	0	52	0	0	0	0	400	0	0	0	16	0	0	0	0	0	0	0	0	0	0	26	25	0
green algae	Chlorophyceae	Chlamydomonadales	Chlorococcaceae	Chlorococcum	Chlorococcum nifusionum	0	0	0	0	0	0	0	0	0	0	0	0	0	0	0	0	0	0	0	0	0	0	0	0	0	0	0	0	0	0	0	0	0	0	0	0	0	0	0	0	0	40	0	35
green algae	Chlorophyceae	Chlamydomonadales	Golenkiniaceae	Golenkinia	Golenkinia paucispina	0	12	0	0	0	0	0	23	0	0	0	0	32	0	0	0	0	39	4	0	0	38	0	0	0	0	0	365	0	0	0	0	62	0	0	0	0	68	18	0	0	43	0	8
green algae	Chlorophyceae	Chlamydomonadales	Golenkiniaceae	Golenkinia	Golenkinia radiata	0	0	0	0	0	0	0	0	0	0	0	0	0	0	0	0	0	0	0	0	0	0	0	0	0	0	0	0	0	0	0	0	0	0	0	0	0	0	0	0	0	0	0	0
green algae	Chlorophyceae	Chlamydomonadales	Phacotaceae	Phacotus	Phacotus sp.	0	0	0	0	0	0	0	0	0	0	0	0	0	0	0	0	0	0	0	0	0	0	0	0	0	0	0	0	0	0	0	0	0	0	0	0	0	0	0	0	0	0	0	0
green algae	Chlorophyceae	Chlamydomonadales	Phacotaceae	Pteromonas	Pteromonas sp.	0	0	0	0	0	0	0	0	0	0	0	0	0	0	0	0	0	10	0	0	0	0	0	0	0	0	0	0	0	0	0	0	0	0	0	0	0	22	0	0	0	0	0	38
green algae	Chlorophyceae	Chlamydomonadales	Sphaerocystidaceae	Sphaerocystis	Sphaerocystis schroeteri	0	0	0	0	0	0	0	22	7	0	0	0	0	0	33	0	0	24	0	0	0	0	0	0	0	0	0	42	92	0	0	0	0	0	69	0	0	69	0	0	0	0	0	0
green algae	Chlorophyceae	Chlamydomonadales	Volvocaceae	Eudorina	Eudorina elegans	0	0	0	0	0	0	0	8	0	0	0	0	0	0	0	6	0	0	0	0	0	0	0	0	0	0	0	84	0	0	0	0	0	0	0	33	0	0	0	0	0	46	0	0
green algae	Chlorophyceae	Chlamydomonadales	Volvocaceae	Pandorina	Pandorina morum	0	0	0	0	0	0	0	0	17	0	0	0	0	0	0	0	0	0	0	0	0	0	0	0	0	0	0	0	18	0	0	0	0	0	0	0	0	0	0	0	0	4	7	0
green algae	Chlorophyceae	Sphaeropleales	Hydrodictyaceae	Pediastrum	Pediastrum biradiatum	0	0	0	0	0	0	0	0	0	0	0	0	0	0	0	0	0	0	0	0	0	0	0	0	0	0	0	0	0	0	0	0	0	0	0	0	0	0	0	0	0	0	0	0
green algae	Chlorophyceae	Sphaeropleales	Hydrodictyaceae	Pediastrum	Pediastrum duplex	0	0	0	0	0	0	0	0	0	0	0	0	0	0	0	0	0	0	0	0	0	0	0	0	0	0	0	0	0	0	0	0	0	0	0	0	0	0	0	0	0	0	14	50
green algae	Chlorophyceae	Sphaeropleales	Hydrodictyaceae	Pediastrum	Pediastrum simplex	0	0	0	0	0	0	0	0	0	0	0	0	0	0	0	0	0	0	0	0	0	0	0	0	0	0	0	0	0	0	0	0	0	0	0	0	0	0	0	0	0	0	0	0
green algae	Chlorophyceae	Sphaeropleales	Scenedesmaceae	Coelastrum	Coelastrum reticulatum	0	0	0	0	0	0	0	0	8	0	0	0	0	0	0	0	0	0	0	0	0	0	0	0	0	0	0	104	106	0	0	0	0	0	0	0	0	0	0	0	0	0	0	0
green algae	Chlorophyceae	Sphaeropleales	Scenedesmaceae	Crucigenia	Crucigenia lauterbornei	0	0	0	0	0	0	0	0	0	0	0	0	0	0	0	0	0	0	0	0	0	0	0	0	0	0	0	0	0	0	0	0	0	0	0	0	0	0	0	0	0	0	0	0
green algae	Chlorophyceae	Sphaeropleales	Scenedesmaceae	Crucigenia	Crucigenia quadrata	0	0	0	0	0	0	0	0	0	0	0	0	0	0	0	0	0	0	0	0	0	0	0	0	0	0	0	0	0	0	0	0	0	0	0	0	0	0	0	0	0	0	0	0
green algae	Chlorophyceae	Sphaeropleales	Scenedesmaceae	Scenedesmus	Scenedesmus acuminatus	0	0	0	0	0	0	0	0	0	0	0	0	0	0	0	0	0	0	0	0	0	0	0	0	0	0	0	0	0	0	0	0	0	0	0	0	0	0	0	0	0	0	0	0
green algae	Chlorophyceae	Sphaeropleales	Scenedesmaceae	Scenedesmus	Scenedesmus bicaudatus	0	0	0	0	0	0	0	0	0	0	0	0	0	0	0	0	0	0	0	0	0	0	0	0	0	0	0	0	0	0	0	0	0	0	0	0	0	0	0	0	0	0	0	0
green algae	Chlorophyceae	Sphaeropleales	Scenedesmaceae	Scenedesmus	Scenedesmus bijuga	0	3	0	50	0	3	0	50	0	0	40	37	0	0	0	1	47	0	8	0	0	57	0	70	0	47	0	214	0	0	26	12	0	0	0	263	66	0	49	0	0	0	0	18
green algae	Chlorophyceae	Sphaeropleales	Scenedesmaceae	Scenedesmus	Scenedesmus denticulatus	0	0	0	0	0	0	0	0	0	0	0	0	0	0	0	0	0	0	0	0	0	0	0	0	0	0	0	0	0	0	0	0	0	0	0	0	0	0	0	0	0	0	0	0
green algae	Chlorophyceae	Sphaeropleales	Scenedesmaceae	Scenedesmus	Scenedesmus dimorphus	0	0	0	0	0	0	0	0	0	0	0	0	0	0	0	0	0	0	0	0	0	0	0	0	0	0	0	0	0	0	0	0	0	0	0	0	0	0	0	0	0	0	0	0
green algae	Chlorophyceae	Sphaeropleales	Scenedesmaceae	Scenedesmus	Scenedesmus javaensis	0	0	0	0	0	0	0	0	0	0	0	0	0	0	0	0	0	0	0	0	0	0	0	0	0	0	0	0	0	0	0	0	0	0	0	0	0	0	0	0	0	0	0	0
green algae	Chlorophyceae	Sphaeropleales	Scenedesmaceae	Scenedesmus	Scenedesmus obliquus	0	0	0	0	0	0	0	0	0	0	0	0	0	0	0	0	0	0	0	0	0	0	0	0	0	0	0	0	0	0	0	0	0	0	0	0	0	0	0	0	0	0	0	0
green algae	Chlorophyceae	Sphaeropleales	Scenedesmaceae	Scenedesmus	Scenedesmus obtusus	0	0	0	0	0	0	0	0	0	0	0	0	0	0	0	0	0	0	0	0	0	0	0	0	0	0	0	0	0	0	0	0	0	0	0	0	0	0	0	0	0	0	0	0
green algae	Chlorophyceae	Sphaeropleales	Scenedesmaceae	Scenedesmus	Scenedesmus ovalternus	0	0	0	0	0	0	0	0	0	0	0	0	0	0	0	0	0	0	0	0	0	0	0	0	0	0	0	0	0	0	0	0	0	0	0	0	0	0	0	0	0	0	0	0
green algae	Chlorophyceae	Sphaeropleales	Scenedesmaceae	Scenedesmus	Scenedesmus quadricauda	0	0	0	0	0	0	0	0	0	0	0	0	38	25	35	11	0	0	0	0	0	0	0	0	0	0	0	0	0	0	0	0	2	63	40	76	0	0	0	0	0	0	31	0
green algae	Chlorophyceae	Sphaeropleales	Schroederiaceae	Schroederia	Schroederia nitzschioides	24	45	25	42	39	41	36	3	0	48	50	0	0	0	0	17	20	22	0	16	25	86	54	28	79	80	61	74	100	62	87	0	0	0	0	64	2	57	23	48	20	0	0	10
green algae	Chlorophyceae	Sphaeropleales	Schroederiaceae	Schroederia	Schroederia robusta	0	0	0	0	0	0	0	0	0	0	0	0	0	0	0	0	0	0	0	0	0	0	0	0	0	0	0	0	0	0	0	0	0	0	0	0	0	0	0	0	37	0	0	50
green algae	Chlorophyceae	Sphaeropleales	Selenastraceae	Ankistrodesmus	Ankistrodesmus acicularis	16	27	0	0	0	1	0	0	0	42	24	0	0	0	3	0	14	12	0	0	71	31	0	0	0	50	0	0	0	100	91	0	0	0	89	0	99	86	0	0	0	0	0	0
green algae	Chlorophyceae	Sphaeropleales	Selenastraceae	Ankistrodesmus	Ankistrodesmus angustus	0	0	0	0	0	0	0	0	0	0	0	0	0	0	0	0	0	0	0	0	0	0	0	0	0	0	0	0	0	0	0	0	0	0	0	0	0	0	0	0	0	0	0	42
green algae	Chlorophyceae	Sphaeropleales	Selenastraceae	Ankistrodesmus	Ankistrodesmus convolutus	0	0	0	0	0	0	0	0	0	0	0	0	22	0	0	0	45	0	0	0	0	0	0	0	0	0	0	0	0	0	0	0	58	0	0	0	46	0	0	0	0	0	0	29
green algae	Chlorophyceae	Sphaeropleales	Selenastraceae	Ankistrodesmus	Ankistrodesmus falcatus	0	0	0	0	0	0	0	0	0	0	0	0	0	0	0	0	0	0	0	0	0	0	0	0	0	0	0	0	0	0	0	0	0	0	0	0	0	0	0	0	0	0	0	0
green algae	Chlorophyceae	Sphaeropleales	Selenastraceae	Ankistrodesmus	Ankistrodesmus spiralis	0	0	0	0	0	0	0	0	0	0	0	0	0	0	0	0	0	0	0	0	0	0	0	0	0	0	0	0	0	0	0	0	0	0	0	0	0	0	0	0	38	0	0	19
green algae	Chlorophyceae	Sphaeropleales	Selenastraceae	Monoraphidium	Monoraphidium mirabile	0	0	0	0	0	0	0	0	0	0	0	0	0	0	0	0	0	0	0	0	0	0	0	0	0	0	0	0	0	0	0	0	0	0	0	0	0	0	0	0	0	0	0	0
green algae	Chlorophyceae	Sphaeropleales	Selenastraceae	Quadrigula	Quadrigula chodatii	46	30	17	12	11	30	44	2	0	28	16	26	14	19	1	0	36	23	13	0	3	38	28	373	98	220	1477	254	316	51	62	94	61	41	44	0	74	7	43	0	40	13	0	0
green algae	Chlorophyceae	Sphaeropleales	Selenastraceae	Selenastrum	Selenastrum gracile	0	0	0	0	0	0	0	0	0	0	0	0	0	0	0	0	0	0	0	0	0	0	0	0	0	0	0	0	0	0	0	0	0	0	0	0	0	0	0	0	0	0	0	0
green algae	Chlorophyceae	Sphaeropleales	Sphaeropleaceae	Tetraedron	Tetraedron enorme	0	0	0	0	0	8	0	0	0	0	0	0	0	0	0	0	0	0	0	0	0	0	0	0	0	51	0	0	0	0	0	0	0	0	0	0	0	0	0	0	0	0	0	0
green algae	Chlorophyceae	Sphaeropleales	Sphaeropleaceae	Tetraedron	Tetraedron pusillum	0	0	0	0	0	0	0	0	0	0	0	0	0	0	0	33	0	0	0	0	0	0	0	0	0	0	95	0	0	0	0	0	0	0	0	2	0	0	0	0	0	0	23	0
green algae	Trebouxiophyceae	Chlorellales	Chlorellaceae	Actinastrum	Actinastrum hantzschii	0	0	0	0	0	0	0	0	0	0	0	0	0	0	0	0	0	0	0	0	0	0	0	0	0	0	0	0	0	0	0	0	0	0	0	0	0	0	0	0	0	0	0	0
green algae	Trebouxiophyceae	Chlorellales	Chlorellaceae	Chlorella	Chlorella miniata	0	0	0	0	0	0	0	0	0	0	0	0	0	0	0	0	0	0	0	0	0	0	0	0	0	0	0	0	0	0	0	0	0	0	0	0	0	0	0	0	0	0	0	0
green algae	Trebouxiophyceae	Chlorellales	Chlorellaceae	Chlorella	Chlorella vulgaris	49	14	37	43	7	23	22	40	48	0	26	3	33	34	49	1	42	20	15	5	113	409	343	76	23	39	74	1162	2129	95	86	92	92	304	234	2585	2706	1645	1400	49	48	17	10	17
green algae	Trebouxiophyceae	Chlorellales	Chlorellaceae	Closteriopsis	Closteriopsis longissima	0	0	0	0	0	0	0	0	0	0	0	0	0	0	0	0	0	0	0	0	0	0	0	0	0	0	0	0	0	0	0	0	0	0	0	0	0	0	0	0	0	0	0	0
green algae	Trebouxiophyceae	Chlorellales	Oocystaceae	Chodatella	Chodatella longiseta	6	0	0	0	0	0	41	0	40	0	17	10	0	0	0	0	0	39	18	0	96	0	0	0	0	0	46	0	64	0	63	49	0	0	0	0	100	1	36	0	0	0	0	23
green algae	Trebouxiophyceae	Chlorellales	Oocystaceae	Oocystis	Oocystis lacustris	0	0	0	0	0	0	0	0	0	0	0	0	0	0	0	0	0	0	0	0	0	0	0	0	0	0	0	0	0	0	0	0	0	0	0	0	0	0	0	0	0	0	0	0
green algae	Trebouxiophyceae	Chlorellales	Oocystaceae	Oocystis	Oocystis solitaria	43	31	47	29	12	12	30	2	0	4	26	30	20	41	18	21	31	0	0	38	338	95	53	44	73	13	212	2321	318	48	70	6	11	46	485	437	258	0	97	82	24	50	0	14
green algae	Trebouxiophyceae	Chlorellales	Oocystaceae	Planctonema	Planctonema lauterbornii	0	0	0	0	0	0	0	0	0	0	0	0	0	0	0	0	0	0	0	0	0	0	0	0	0	0	0	0	0	0	0	0	0	0	0	0	0	0	0	0	0	0	0	0
green algae	Trebouxiophyceae	Chlorellales	Oocystaceae	Tetrastrum	Tetrastrum glabrum	0	0	0	0	0	0	0	0	0	0	0	0	0	0	0	0	0	0	0	0	0	0	0	0	0	0	0	0	0	0	0	0	0	0	0	0	0	0	0	0	0	0	0	0
green algae	Trebouxiophyceae	Chlorellales	Oocystaceae	Tetrastrum	Tetrastrum heterocanthum	0	0	0	0	0	0	0	0	0	0	0	0	0	0	0	0	0	0	0	0	0	0	0	0	0	0	0	0	0	0	0	0	0	0	0	0	0	0	0	0	0	0	0	0
green algae	Ulvophyceae	Cladophorales	Siphonocladaceae	Dictyosphaeria	Dictyosphaeria cavernosa	27	44	4	41	1	21	0	0	35	44	25	14	12	33	16	36	26	0	34	14	18	37	41	81	93	43	19	79	73	72	80	41	316	48	71	10	37	0	24	32	0	0	46	0
green algae	Ulvophyceae	Ulotrichales	Ulotrichaceae	Ulothrix	Ulothrix tenerrima	0	0	0	0	0	0	0	0	0	0	0	0	0	0	0	0	0	0	0	0	0	0	0	0	0	0	0	0	0	0	0	0	0	0	0	0	0	0	0	0	44	0	0	23
streptophyte algae	Klebsormidiophyceae	Klebsormidiales	Elakatotrichaceae	Elakatothrix	Elakatothrix sp.	0	0	0	0	0	0	0	0	0	0	0	0	0	0	0	0	0	0	0	0	0	0	0	0	0	0	0	0	0	0	0	0	0	0	0	0	0	0	0	0	0	0	0	0
streptophyte algae	Zygnematophyceae	Desmidiales	Desmidiaceae	Actinotaenium	Actinotaenium sp.	26	49	35	21	22	16	1	0	26	8	0	43	0	4	49	0	23	15	50	28	49	37	245	36	73	65	100	68	53	30	44	98	69	85	65	283	77	40	72	2	11	0	4	29
streptophyte algae	Zygnematophyceae	Desmidiales	Desmidiaceae	Cosmarium	Cosmarium laeve	0	0	0	0	0	0	0	0	35	0	0	0	0	0	0	0	0	0	0	0	0	0	0	0	0	0	0	0	95	0	0	0	0	0	0	0	0	0	0	0	0	0	0	0
streptophyte algae	Zygnematophyceae	Desmidiales	Desmidiaceae	Cosmarium	Cosmarium meneghinii	42	44	7	45	0	10	5	21	0	12	29	0	0	0	22	43	35	0	0	5	64	35	90	58	0	64	62	11	12	4	99	0	0	0	91	94	66	51	376	88	0	0	0	0
streptophyte algae	Zygnematophyceae	Desmidiales	Desmidiaceae	Cosmarium	Cosmarium subtumidum	0	0	0	50	0	35	47	0	0	0	0	0	0	47	0	0	0	0	0	0	0	0	0	9	0	23	38	25	439	0	0	0	0	23	0	0	0	0	0	0	45	7	0	0
streptophyte algae	Zygnematophyceae	Desmidiales	Desmidiaceae	Staurastrum	Staurastrum gracile	0	0	0	0	0	0	0	0	0	0	0	0	0	0	0	0	0	0	0	0	0	0	0	0	0	0	0	0	0	0	0	0	0	0	0	0	0	0	0	0	0	0	0	0
streptophyte algae	Zygnematophyceae	Desmidiales	Desmidiaceae	Staurastrum	Staurastrum margaritaceum	0	0	0	0	0	0	0	40	0	0	0	0	0	0	0	0	0	0	0	0	0	0	0	0	0	0	0	1563	0	0	0	0	0	0	0	0	0	0	0	0	8	0	13	0
streptophyte algae	Zygnematophyceae	Desmidiales	Desmidiaceae	Staurastrum	Staurastrum muticum	0	0	0	0	0	0	0	0	0	0	0	0	0	0	0	0	0	0	0	0	0	0	0	0	0	0	0	0	0	0	0	0	0	0	0	0	0	0	0	0	0	0	0	0
streptophyte algae	Zygnematophyceae	Desmidiales	Desmidiaceae	Staurastrum	Staurastrum sp.1	0	0	0	38	0	0	0	0	0	0	0	4	28	0	0	0	0	0	0	0	0	0	0	41	0	0	0	0	0	0	0	8	1	40	0	0	0	0	0	0	0	0	0	0
streptophyte algae	Zygnematophyceae	Desmidiales	Desmidiaceae	Staurastrum	Staurastrum sp.2	0	0	0	0	0	0	0	40	0	0	0	0	0	0	0	0	0	0	0	0	0	0	0	0	0	0	0	72	0	0	0	0	0	0	0	0	0	0	0	0	0	0	0	0
streptophyte algae	Zygnematophyceae	Desmidiales	Desmidiaceae	Staurastrum	Staurastrum tetracerum	3	6	40	10	2	18	29	0	38	25	1	12	50	50	27	44	0	0	29	25	55	98	73	85	66	69	74	53	81	37	20	74	59	31	7	98	11	99	33	76	14	0	0	40
yellow-green algae	Xanthophyceae	Tribonematales	Tribonemataceae	Tribonema	Tribonema affine	0	0	0	0	0	0	0	0	0	0	0	0	0	0	0	0	0	0	0	0	0	0	0	0	0	0	0	0	0	0	0	0	0	0	0	0	0	0	0	0	0	0	0	0
[truncated: 76 more columns]
