# Supplementary material for: Development of Multitaxon Indices of Biotic Integrity for Aquatic Ecosystem Health Assessment in Dongjiang Lake
Source: Biology (Basel). 2026 May 11;15(10):765. doi: 10.3390/biology15100765 (PMC13203498; doi:10.3390/biology15100765)
Supplement: Supplementary file 1 [file biology-15-00765-s001.zip › Supplementary/Table S4.xlsx]

## Sheet: Sheet1
year	month	Biotic_group	Sample1	Sample3	Sample4	Sample7	Sample8	Sample9	Sample10	Sample12	Sample13	Sample14	Sample15	Sample17	Sample18	Sample20
2021	5	Macroinvertebrates	fair	moderate	moderate	moderate	fair	excellent	fair	moderate	moderate	fair	good	moderate	moderate	good
2021	9	Macroinvertebrates	moderate	good	good	poor	poor	good	fair	moderate	fair	good	moderate	moderate	fair	fair
2022	5	Macroinvertebrates	good	moderate	moderate	good	good	good	excellent	good	excellent	good	moderate	good	good	moderate
2022	9	Macroinvertebrates	good	poor	good	excellent	fair	good	excellent	good	excellent	good	moderate	excellent	moderate	good
2023	5	Macroinvertebrates	excellent	excellent	good	moderate	good	excellent	moderate	poor	moderate	good	moderate	good	moderate	fair
2023	9	Macroinvertebrates	excellent	good	fair	poor	good	moderate	good	moderate	fair	poor	moderate	fair	poor	poor
2021	5	Zooplankton	excellent	good	excellent	good	excellent	excellent	excellent	good	good	excellent	good	good	excellent	good
2021	9	Zooplankton	poor	poor	moderate	good	moderate	moderate	moderate	excellent	excellent	good	excellent	poor	moderate	excellent
2022	5	Zooplankton	excellent	moderate	good	excellent	excellent	moderate	moderate	moderate	fair	moderate	excellent	good	excellent	moderate
2022	9	Zooplankton	good	excellent	good	excellent	excellent	excellent	excellent	excellent	excellent	excellent	excellent	excellent	excellent	good
2023	5	Zooplankton	moderate	moderate	good	excellent	excellent	excellent	good	moderate	fair	good	moderate	good	good	moderate
2023	9	Zooplankton	poor	fair	moderate	excellent	good	excellent	fair	fair	poor	fair	fair	good	good	poor
2021	5	Phvtoplankton	moderate	moderate	good	excellent	moderate	moderate	good	moderate	good	fair	excellent	excellent	moderate	moderate
2021	9	Phvtoplankton	excellent	moderate	excellent	excellent	excellent	excellent	excellent	excellent	excellent	excellent	excellent	excellent	moderate	fair
2022	5	Phvtoplankton	excellent	excellent	excellent	excellent	excellent	excellent	excellent	excellent	excellent	excellent	moderate	moderate	moderate	excellent
2022	9	Phvtoplankton	excellent	excellent	excellent	moderate	moderate	good	good	excellent	excellent	excellent	good	moderate	good	good
2023	5	Phvtoplankton	good	excellent	moderate	fair	moderate	poor	poor	fair	fair	good	fair	poor	moderate	fair
2023	9	Phvtoplankton	excellent	poor	good	excellent	excellent	excellent	excellent	poor	excellent	fair	excellent	excellent	good	excellent
