# Supplementary material for: Development of Multitaxon Indices of Biotic Integrity for Aquatic Ecosystem Health Assessment in Dongjiang Lake
Source: Biology (Basel). 2026 May 11;15(10):765. doi: 10.3390/biology15100765 (PMC13203498; doi:10.3390/biology15100765)
Supplement: Supplementary file 1 [file biology-15-00765-s001.zip › Supplementary/Table S5.xlsx]

## Sheet: Table S5
Table S5. Main and alternative metric sets used in the within-dataset sensitivity/stability analysis
Biotic group	Year	Month	Set type	Metrics included	Which metrics were substituted
Macroinvertebrates	2021	5	Main	M1 Number of taxa; M4 Number of Chironomidae taxa; M13 Number of Ephemeroptera individuals; M16 % Dominant taxon; M31 Number of facultative taxa; M38 BMWP index; M46 Number of Scraper taxa	None
Macroinvertebrates	2021	5	Alt A	M1 Number of taxa; M8 Number of Diptera taxa; M13 Number of Ephemeroptera individuals; M16 % Dominant taxon; M31 Number of facultative taxa; M38 BMWP index; M46 Number of Scraper taxa	M4 Number of Chironomidae taxa -> M8 Number of Diptera taxa
Macroinvertebrates	2021	5	Alt B	M2 Number of aquatic insect taxa; M4 Number of Chironomidae taxa; M13 Number of Ephemeroptera individuals; M16 % Dominant taxon; M31 Number of facultative taxa; M38 BMWP index; M46 Number of Scraper taxa	M1 Number of taxa -> M2 Number of aquatic insect taxa
Macroinvertebrates	2021	9	Main	M15 Number of Diptera individuals; M19 % Diptera; M23 % Non-insect; M36 % Tolerant taxa	None
Macroinvertebrates	2021	9	Alt A	M15 Number of Diptera individuals; M19 % Diptera; M23 % Non-insect; M36 % Tolerant taxa	None
Macroinvertebrates	2021	9	Alt B	M15 Number of Diptera individuals; M19 % Diptera; M23 % Non-insect; M36 % Tolerant taxa	None
Macroinvertebrates	2022	5	Main	M1 Number of taxa; M3 Number of EPT taxa; M27 Simpson index; M28 Pielou index; M29 Number of intolerant taxa; M48 Number of Gatherer taxa	None
Macroinvertebrates	2022	5	Alt A	M1 Number of taxa; M3 Number of EPT taxa; M27 Simpson index; M28 Pielou index; M38 BMWP index; M48 Number of Gatherer taxa	M29 Number of intolerant taxa -> M38 BMWP index
Macroinvertebrates	2022	5	Alt B	M2 Number of aquatic insect taxa; M3 Number of EPT taxa; M27 Simpson index; M28 Pielou index; M29 Number of intolerant taxa; M48 Number of Gatherer taxa	M1 Number of taxa -> M2 Number of aquatic insect taxa
Macroinvertebrates	2022	9	Main	M2 Number of aquatic insect taxa; M4 Number of Chironomidae taxa; M16 % Dominant taxon; M48 Number of Gatherer taxa	None
Macroinvertebrates	2022	9	Alt A	M2 Number of aquatic insect taxa; M8 Number of Diptera taxa; M16 % Dominant taxon; M48 Number of Gatherer taxa	M4 Number of Chironomidae taxa -> M8 Number of Diptera taxa
Macroinvertebrates	2022	9	Alt B	M2 Number of aquatic insect taxa; M4 Number of Chironomidae taxa; M16 % Dominant taxon; M27 Simpson index	M48 Number of Gatherer taxa -> M27 Simpson index
Macroinvertebrates	2023	5	Main	M1 Number of taxa; M2 Number of aquatic insect taxa; M16 % Dominant taxon; M38 BMWP index; M39 HBI index	None
Macroinvertebrates	2023	5	Alt A	M1 Number of taxa; M25 Shannon Wiener index; M16 % Dominant taxon; M38 BMWP index; M39 HBI index	M2 Number of aquatic insect taxa -> M25 Shannon Wiener index
Macroinvertebrates	2023	5	Alt B	M26 Margalef index; M2 Number of aquatic insect taxa; M16 % Dominant taxon; M38 BMWP index; M39 HBI index	M1 Number of taxa -> M26 Margalef index
Macroinvertebrates	2023	9	Main	M1 Number of taxa; M2 Number of aquatic insect taxa; M29 Number of intolerant taxa; M38 BMWP index; M46 Number of Scraper taxa	None
Macroinvertebrates	2023	9	Alt A	M26 Margalef index; M2 Number of aquatic insect taxa; M29 Number of intolerant taxa; M38 BMWP index; M46 Number of Scraper taxa	M1 Number of taxa -> M26 Margalef index
Macroinvertebrates	2023	9	Alt B	M1 Number of taxa; M26 Margalef index; M29 Number of intolerant taxa; M38 BMWP index; M46 Number of Scraper taxa	M2 Number of aquatic insect taxa -> M26 Margalef index
Zooplankton	2021	5	Main	Z22 Rotifer biomass %; Z25 Cladocera + copepod biomass %	None
Zooplankton	2021	5	Alt A	Z22 Rotifer biomass %; Z25 Cladocera + copepod biomass %	None
Zooplankton	2021	5	Alt B	Z22 Rotifer biomass %; Z25 Cladocera + copepod biomass %	None
Zooplankton	2021	9	Main	Z14 Cladoceran biomass; Z35 Fertility of zooplankton	None
Zooplankton	2021	9	Alt A	Z14 Cladoceran biomass; Z35 Fertility of zooplankton	None
Zooplankton	2021	9	Alt B	Z14 Cladoceran biomass; Z35 Fertility of zooplankton	None
Zooplankton	2022	5	Main	Z24 Copepods biomass %; Z28 Marglef index	None
Zooplankton	2022	5	Alt A	Z24 Copepods biomass %; Z28 Marglef index	None
Zooplankton	2022	5	Alt B	Z24 Copepods biomass %; Z28 Marglef index	None
Zooplankton	2022	9	Main	Z12 Zooplankton biomass; Z16 Average zooplankton weight; Z18 Rotifer abundance %; Z21 Cladocera + copepod abundance %; Z22 Rotifer biomass %; Z25 Cladocera + copepod biomass %; Z30 Pielou index	None
Zooplankton	2022	9	Alt A	Z12 Zooplankton biomass; Z16 Average zooplankton weight; Z15 Copepods biomass; Z21 Cladocera + copepod abundance %; Z22 Rotifer biomass %; Z25 Cladocera + copepod biomass %; Z30 Pielou index	Z18 Rotifer abundance % -> Z15 Copepods biomass
Zooplankton	2022	9	Alt B	Z12 Zooplankton biomass; Z16 Average zooplankton weight; Z18 Rotifer abundance %; Z21 Cladocera + copepod abundance %; Z22 Rotifer biomass %; Z25 Cladocera + copepod biomass %; Z15 Copepods biomass	Z30 Pielou index -> Z15 Copepods biomass
Zooplankton	2023	5	Main	Z1 Zooplankton taxa; Z7 Zooplankton abundance; Z12 Zooplankton biomass; Z14 Cladoceran biomass; Z33 B/T index	None
Zooplankton	2023	5	Alt A	Z27 Shannon-winner index; Z7 Zooplankton abundance; Z12 Zooplankton biomass; Z14 Cladoceran biomass; Z33 B/T index	Z1 Zooplankton taxa -> Z27 Shannon-winner index
Zooplankton	2023	5	Alt B	Z1 Zooplankton taxa; Z28 Marglef index; Z12 Zooplankton biomass; Z14 Cladoceran biomass; Z33 B/T index	Z7 Zooplankton abundance -> Z28 Marglef index
Zooplankton	2023	9	Main	Z1 Zooplankton taxa; Z4 Copepods taxa; Z7 Zooplankton abundance	None
Zooplankton	2023	9	Alt A	Z5 Cladocera + copepod taxa; Z4 Copepods taxa; Z7 Zooplankton abundance	Z1 Zooplankton taxa -> Z5 Cladocera + copepod taxa
Zooplankton	2023	9	Alt B	Z1 Zooplankton taxa; Z4 Copepods taxa; Z28 Marglef index	Z7 Zooplankton abundance -> Z28 Marglef index
Phytoplankton	2021	5	Main	P2 Bacillariophyta taxas; P4 Chlorophyta taxas; P14 Top 3 dominant biomass; P15 Bacillariophyta taxa %; P17 Chlorophyta taxa %	None
Phytoplankton	2021	5	Alt A	P2 Bacillariophyta taxas; P4 Chlorophyta taxas; P6 Bacillariophyta cell density; P15 Bacillariophyta taxa %; P17 Chlorophyta taxa %	P14 Top 3 dominant biomass -> P6 Bacillariophyta cell density
Phytoplankton	2021	5	Alt B	P2 Bacillariophyta taxas; P4 Chlorophyta taxas; P14 Top 3 dominant biomass; P15 Bacillariophyta taxa %; P17 Chlorophyta taxa %	None
Phytoplankton	2021	9	Main	P2 Bacillariophyta taxas; P7 Cyanophyta cell density; P17 Chlorophyta taxa %; P19 Cyanophyta cell density %	None
Phytoplankton	2021	9	Alt A	P2 Bacillariophyta taxas; P11 Cyanophyta biomass; P17 Chlorophyta taxa %; P19 Cyanophyta cell density %	P7 Cyanophyta cell density -> P11 Cyanophyta biomass
Phytoplankton	2021	9	Alt B	P2 Bacillariophyta taxas; P7 Cyanophyta cell density; P17 Chlorophyta taxa %; P22 Cyanophyta biomass %	P19 Cyanophyta cell density % -> P22 Cyanophyta biomass %
Phytoplankton	2022	5	Main	P1 Phytoplankton taxa; P2 Bacillariophyta taxas; P3 Cyanophyta taxas; P5 Total cell density; P8 Chlorophyta cell density; P9 Total biomass; P26 Top 3 dominant biomass %; P32 Palmer algal genus pollution index	None
Phytoplankton	2022	5	Alt A	P1 Phytoplankton taxa; P2 Bacillariophyta taxas; P3 Cyanophyta taxas; P5 Total cell density; P8 Chlorophyta cell density; P6 Bacillariophyta cell density; P26 Top 3 dominant biomass %; P32 Palmer algal genus pollution index	P9 Total biomass -> P6 Bacillariophyta cell density
Phytoplankton	2022	5	Alt B	P1 Phytoplankton taxa; P2 Bacillariophyta taxas; P11 Cyanophyta biomass; P5 Total cell density; P8 Chlorophyta cell density; P9 Total biomass; P26 Top 3 dominant biomass %; P32 Palmer algal genus pollution index	P3 Cyanophyta taxas -> P11 Cyanophyta biomass
Phytoplankton	2022	9	Main	P1 Phytoplankton taxa; P2 Bacillariophyta taxas; P3 Cyanophyta taxas; P5 Total cell density; P6 Bacillariophyta cell density; P7 Cyanophyta cell density; P8 Chlorophyta cell density; P12 Chlorophyta biomass; P32 Palmer algal genus pollution index	None
Phytoplankton	2022	9	Alt A	P1 Phytoplankton taxa; P2 Bacillariophyta taxas; P3 Cyanophyta taxas; P5 Total cell density; P6 Bacillariophyta cell density; P11 Cyanophyta biomass; P8 Chlorophyta cell density; P12 Chlorophyta biomass; P32 Palmer algal genus pollution index	P7 Cyanophyta cell density -> P11 Cyanophyta biomass
Phytoplankton	2022	9	Alt B	P1 Phytoplankton taxa; P2 Bacillariophyta taxas; P3 Cyanophyta taxas; P5 Total cell density; P9 Total biomass; P7 Cyanophyta cell density; P8 Chlorophyta cell density; P12 Chlorophyta biomass; P32 Palmer algal genus pollution index	P6 Bacillariophyta cell density -> P9 Total biomass
Phytoplankton	2023	5	Main	P4 Chlorophyta taxas; P32 Palmer algal genus pollution index	None
Phytoplankton	2023	5	Alt A	P4 Chlorophyta taxas; P32 Palmer algal genus pollution index	None
Phytoplankton	2023	5	Alt B	P4 Chlorophyta taxas; P32 Palmer algal genus pollution index	None
Phytoplankton	2023	9	Main	P8 Chlorophyta cell density; P20 Chlorophyta cell density %	None
Phytoplankton	2023	9	Alt A	P8 Chlorophyta cell density; P20 Chlorophyta cell density %	None
Phytoplankton	2023	9	Alt B	P8 Chlorophyta cell density; P20 Chlorophyta cell density %	None
