# Supplementary material for: Development of Multitaxon Indices of Biotic Integrity for Aquatic Ecosystem Health Assessment in Dongjiang Lake
Source: Biology (Basel). 2026 May 11;15(10):765. doi: 10.3390/biology15100765 (PMC13203498; doi:10.3390/biology15100765)
Supplement: Supplementary file 1 [file biology-15-00765-s001.zip › Supplementary/Table S6.xlsx]

## Sheet: Table S6
Table S6. Stability statistics for alternative metric sets compared with the main metric sets
Biotic group	Comparison	Number of observations	Spearman rho	Mean absolute difference	Exact agreement (%)	Same-or-adjacent agreement (%)	Weighted kappa
Macroinvertebrates	Main vs Alt A	84	0.9836	2.0398	86.9048	100	0.9491
Macroinvertebrates	Main vs Alt B	84	0.9621	2.2095	90.4762	100	0.9629
Zooplankton	Main vs Alt A	84	0.9838	2.6411	94.0476	100	0.9809
Zooplankton	Main vs Alt B	84	0.9765	2.7342	88.0952	100	0.9597
Phytoplankton	Main vs Alt A	84	0.9835	1.3076	91.6667	100	0.974
Phytoplankton	Main vs Alt B	84	0.9839	1.5405	95.2381	100	0.9851
All groups	Main vs Alt A	252	0.9839	1.9961	90.873	100	0.9709
All groups	Main vs Alt B	252	0.9771	2.1614	91.2698	100	0.9715
